# Supplementary material for: Scorzonera sensu lato (Asteraceae, Cichorieae) – taxonomic reassessment in the light of new molecular phylogenetic and carpological analyses
Source: PhytoKeys. 2020 Jan 8;137:1–85. doi: 10.3897/phytokeys.137.46544 (PMC6962254; doi:10.3897/phytokeys.137.46544)
Supplement: XML Treatment for Tourneuxia [file phytokeys.137.46544-treatment1.xml]

<!DOCTYPE tp:taxon-treatment
  PUBLIC "-//TaxonX//DTD Taxonomic Treatment Publishing DTD v0 20100105//EN" "tax-treatment-NSO.dtd">
<tp:taxon-treatment xmlns:tp="http://www.plazi.org/taxpub"><tp:treatment-meta><kwd-group><label>Taxon classification</label><kwd><named-content xmlns:xlink="http://www.w3.org/1999/xlink" content-type="kingdom">Plantae</named-content></kwd><kwd><named-content xmlns:xlink="http://www.w3.org/1999/xlink" content-type="order">Asterales</named-content></kwd><kwd><named-content xmlns:xlink="http://www.w3.org/1999/xlink" content-type="family">Asteraceae</named-content></kwd></kwd-group><mixed-citation publication-type="journal"><person-group><name><surname>Zaika</surname><given-names>Maxim A.</given-names></name><name><surname>Kilian</surname><given-names>Norbert</given-names></name><name><surname>Jones</surname><given-names>Katy</given-names></name><name><surname>Krinitsina</surname><given-names>Anastasiya A.</given-names></name><name><surname>Nilova</surname><given-names>Maya V.</given-names></name><name><surname>Speranskaya</surname><given-names>Anna S.</given-names></name><name><surname>Sukhorukov</surname><given-names>Alexander P.</given-names></name></person-group><article-title><italic><tp:taxon-name><tp:taxon-name-part taxon-name-part-type="genus" reg="Scorzonera">Scorzonera</tp:taxon-name-part></tp:taxon-name></italic> sensu lato (<tp:taxon-name><tp:taxon-name-part taxon-name-part-type="genus" reg="Asteraceae">Asteraceae</tp:taxon-name-part></tp:taxon-name>, <tp:taxon-name><tp:taxon-name-part taxon-name-part-type="tribe">Cichorieae</tp:taxon-name-part></tp:taxon-name>) – taxonomic reassessment in the light of new molecular phylogenetic and carpological analyses</article-title><source>PhytoKeys</source><day>08</day><month>1</month><year>2020</year><volume>137</volume><fpage>1</fpage><lpage>85</lpage><pub-id pub-id-type="doi">10.3897/phytokeys.137.46544</pub-id></mixed-citation></tp:treatment-meta><tp:nomenclature><tp:taxon-name><object-id xmlns:xlink="http://www.w3.org/1999/xlink" content-type="arpha" xlink:type="simple">A66D92E0-BFBC-55C2-889F-68AF61A0C6EE</object-id>
              <tp:taxon-name-part taxon-name-part-type="genus" reg="Tourneuxia">Tourneuxia</tp:taxon-name-part>
            </tp:taxon-name><tp:taxon-authority>Coss., Bull. Soc. Bot. France 6: 395. 1859.</tp:taxon-authority></tp:nomenclature><tp:treatment-sec sec-type="type species" id="SECID0EAALM"><title>Type species.</title><p><italic><tp:taxon-name><tp:taxon-name-part taxon-name-part-type="genus" reg="Tourneuxia">Tourneuxia</tp:taxon-name-part> <tp:taxon-name-part taxon-name-part-type="species" reg="variifolia">variifolia</tp:taxon-name-part></tp:taxon-name></italic> Coss.</p></tp:treatment-sec><tp:treatment-sec sec-type="Diagnostic features" id="SECID0ERALM"><title>Diagnostic features.</title><p>Subacaulescent annual; capitula solitary; pollen with 9 lacunae; receptacle convex; achenes winged; pappus in marginal achenes obliquely inserted.</p></tp:treatment-sec><tp:treatment-sec sec-type="description" id="SECID0EWALM"><title>Description.</title><p><bold><italic>Habit, life form, subterranean parts:</italic></bold> annual subaculescent herb with taproot.</p><p><bold><italic>Leaves:</italic></bold> ± rosulate, linear to spatulate, entire to pinnatifid.</p><p><bold><italic>Stem, synflorescence:</italic></bold> with one to several short weak and pubescent stems, each with solitary capitulum.</p><p><bold><italic>Capitula:</italic></bold> involucre tomentose, phyllaries biseriate, linear or lanceolate, equal in size; receptacle convex; capitula with &gt; 12 florets, yellow, dorsally sometimes tinged purple, much exceeding the involucre.</p><p><bold><italic>Pollen:</italic></bold> echinolophate, tricolporate and each colpus divided into 2 lacunae, with 9 (6 abporal and 3 equatorial) lacunae (<xref ref-type="bibr" rid="B9">Blackmore 1982</xref>).</p><p><bold><italic>Achenes:</italic></bold> 3–6 mm, compressed, smooth, with two ribs elongated into small wings, without carpopodium; achene wall with continuous sclerenchymatous layer, of parallel orientation, sometimes the fibres of the sclerenchyma are slightly obliquely orientated in the region of the wings, parenchyma subepidermal, almost continuous, more prominent in the winged areas and much thinner (1–3 layers) between them, of thin-walled cells only, air cavities absent, tannins absent.</p><p><bold><italic>Pappus:</italic></bold> 4–7 mm, obliquely inserted in the marginal achenes, bristles plumose almost entirely, but scabrid in upper portion, the fimbriae of which are soft and tangled with each other, proximally brownish, distally dirty white.</p></tp:treatment-sec><tp:treatment-sec sec-type="Chromosome number" id="SECID0EPCLM"><title>Chromosome number.</title><p>x = 7, diploid.</p></tp:treatment-sec><tp:treatment-sec sec-type="Species" id="SECID0EUCLM"><title>Species.</title><p>(1) <italic><tp:taxon-name><tp:taxon-name-part taxon-name-part-type="genus" reg="Tourneuxia">T.</tp:taxon-name-part> <tp:taxon-name-part taxon-name-part-type="species" reg="variifolia">variifolia</tp:taxon-name-part></tp:taxon-name></italic> Coss. – Fig. <xref ref-type="fig" rid="F15">15A, B</xref></p></tp:treatment-sec><tp:treatment-sec sec-type="distribution" id="SECID0EIDLM"><title>Distribution area.</title><p><bold>N Africa</bold> (DZ; LY; MA; TN).</p><fig id="F15" position="float" orientation="portrait"><object-id xmlns:xlink="http://www.w3.org/1999/xlink" content-type="doi" xlink:type="simple">10.3897/phytokeys.137.46544.figure15</object-id><object-id xmlns:xlink="http://www.w3.org/1999/xlink" content-type="arpha" xlink:type="simple">7979191B-5569-5D8B-9859-81B17279089D</object-id><label>Figure 15.</label><caption><p>Images of living plants. <bold>A, B</bold> – <italic><tp:taxon-name><tp:taxon-name-part taxon-name-part-type="genus" reg="Tourneuxia">Tourneuxia</tp:taxon-name-part> <tp:taxon-name-part taxon-name-part-type="species" reg="variifolia">variifolia</tp:taxon-name-part></tp:taxon-name></italic> (Morocco, near Mrhimina). Photographs by A. Garcin (<ext-link xmlns:xlink="http://www.w3.org/1999/xlink" xlink:type="simple" ext-link-type="uri" xlink:href="http://www.teline.fr">www.teline.fr</ext-link>) <bold>C</bold> – <italic><tp:taxon-name><tp:taxon-name-part taxon-name-part-type="genus" reg="Gelasia">Gelasia</tp:taxon-name-part> <tp:taxon-name-part taxon-name-part-type="species" reg="villosa">villosa</tp:taxon-name-part></tp:taxon-name></italic> (cult. in BG Berlin, 13 Jun 2010). Photograph by N. Kilian <bold>D, E, F</bold> – <italic><tp:taxon-name><tp:taxon-name-part taxon-name-part-type="genus" reg="Gelasia">Gelasia</tp:taxon-name-part> <tp:taxon-name-part taxon-name-part-type="species" reg="rigida">rigida</tp:taxon-name-part></tp:taxon-name></italic> (Jordan, Nakeb, 1250 m alt., 8 May 2019). Photograph by O. Fragman-Sapir. <bold>D</bold> general view <bold>E</bold> capitula in flowering <bold>F</bold> capitula in fruiting, a part of achenes had fallen off <bold>G</bold><italic><tp:taxon-name><tp:taxon-name-part taxon-name-part-type="genus" reg="Geropogon">Geropogon</tp:taxon-name-part> <tp:taxon-name-part taxon-name-part-type="species" reg="hybridus">hybridus</tp:taxon-name-part></tp:taxon-name></italic> (Greece, Lefkas, 15 May 2016). Photograph by E. Willing <bold>H</bold><italic><tp:taxon-name><tp:taxon-name-part taxon-name-part-type="genus" reg="Koelpinia">Koelpinia</tp:taxon-name-part> <tp:taxon-name-part taxon-name-part-type="species" reg="linearis">linearis</tp:taxon-name-part></tp:taxon-name></italic> (Qatar, Khashem Al Nekhsh area, 18 Mar 2016). Photograph by A. Sergeev.</p></caption><graphic xmlns:xlink="http://www.w3.org/1999/xlink" xlink:href="phytokeys-137-001-g015.jpg" position="float" orientation="portrait" xlink:type="simple" id="oo_370363.jpg"><uri content-type="original_file" xlink:type="simple">https://binary.pensoft.net/fig/370363</uri></graphic></fig></tp:treatment-sec><ref-list><ref id="B9"><mixed-citation xmlns:xlink="http://www.w3.org/1999/xlink" xlink:type="simple"><person-group><name name-style="western"><surname>Blackmore</surname><given-names>S</given-names></name></person-group> (<year>1982</year>) <article-title>Palynology of subtribe <tp:taxon-name><tp:taxon-name-part taxon-name-part-type="genus">Scorzonerinae</tp:taxon-name-part></tp:taxon-name> (<tp:taxon-name><tp:taxon-name-part taxon-name-part-type="family">Compositae</tp:taxon-name-part></tp:taxon-name>. <tp:taxon-name><tp:taxon-name-part taxon-name-part-type="genus">Lactuceae</tp:taxon-name-part></tp:taxon-name>) and its taxonomic significance.</article-title><source>Grana</source><volume>21</volume>(<issue>3</issue>): <fpage>149</fpage>–<lpage>160</lpage>. <ext-link xlink:type="simple" ext-link-type="doi" xlink:href="10.1080/00173138209427691">https://doi.org/10.1080/00173138209427691</ext-link></mixed-citation></ref></ref-list></tp:taxon-treatment>
