# Supplementary material for: Scorzonera sensu lato (Asteraceae, Cichorieae) – taxonomic reassessment in the light of new molecular phylogenetic and carpological analyses
Source: PhytoKeys. 2020 Jan 8;137:1–85. doi: 10.3897/phytokeys.137.46544 (PMC6962254; doi:10.3897/phytokeys.137.46544)
Supplement: XML Treatment for Gelasia [file phytokeys.137.46544-treatment2.xml]

<!DOCTYPE tp:taxon-treatment
  PUBLIC "-//TaxonX//DTD Taxonomic Treatment Publishing DTD v0 20100105//EN" "tax-treatment-NSO.dtd">
<tp:taxon-treatment xmlns:tp="http://www.plazi.org/taxpub"><tp:treatment-meta><kwd-group><label>Taxon classification</label><kwd><named-content xmlns:xlink="http://www.w3.org/1999/xlink" content-type="kingdom">Plantae</named-content></kwd><kwd><named-content xmlns:xlink="http://www.w3.org/1999/xlink" content-type="order">Asterales</named-content></kwd><kwd><named-content xmlns:xlink="http://www.w3.org/1999/xlink" content-type="family">Asteraceae</named-content></kwd></kwd-group><mixed-citation publication-type="journal"><person-group><name><surname>Zaika</surname><given-names>Maxim A.</given-names></name><name><surname>Kilian</surname><given-names>Norbert</given-names></name><name><surname>Jones</surname><given-names>Katy</given-names></name><name><surname>Krinitsina</surname><given-names>Anastasiya A.</given-names></name><name><surname>Nilova</surname><given-names>Maya V.</given-names></name><name><surname>Speranskaya</surname><given-names>Anna S.</given-names></name><name><surname>Sukhorukov</surname><given-names>Alexander P.</given-names></name></person-group><article-title><italic><tp:taxon-name><tp:taxon-name-part taxon-name-part-type="genus" reg="Scorzonera">Scorzonera</tp:taxon-name-part></tp:taxon-name></italic> sensu lato (<tp:taxon-name><tp:taxon-name-part taxon-name-part-type="genus" reg="Asteraceae">Asteraceae</tp:taxon-name-part></tp:taxon-name>, <tp:taxon-name><tp:taxon-name-part taxon-name-part-type="tribe">Cichorieae</tp:taxon-name-part></tp:taxon-name>) – taxonomic reassessment in the light of new molecular phylogenetic and carpological analyses</article-title><source>PhytoKeys</source><day>08</day><month>1</month><year>2020</year><volume>137</volume><fpage>1</fpage><lpage>85</lpage><pub-id pub-id-type="doi">10.3897/phytokeys.137.46544</pub-id></mixed-citation></tp:treatment-meta><tp:nomenclature><tp:taxon-name><object-id xmlns:xlink="http://www.w3.org/1999/xlink" content-type="arpha" xlink:type="simple">B646E85A-3172-530D-A1B8-E8D6DDED42F8</object-id>
              <tp:taxon-name-part taxon-name-part-type="genus" reg="Gelasia">Gelasia</tp:taxon-name-part>
            </tp:taxon-name><tp:taxon-authority>Cass., Bull. Sci. Soc. Philom. Paris 1818: 33. 1818.</tp:taxon-authority><tp:nomenclature-citation-list><tp:nomenclature-citation><tp:taxon-name>
                  <tp:taxon-name-part taxon-name-part-type="genus" reg="Scorzonera"/>
                  <tp:taxon-name-part taxon-name-part-type="section" reg="Gelasia"/>
                </tp:taxon-name><comment>≡ <tp:taxon-name><tp:taxon-name-part taxon-name-part-type="genus" reg="Scorzonera">Scorzonera</tp:taxon-name-part> <tp:taxon-name-part taxon-name-part-type="infraspecific-rank">sect.</tp:taxon-name-part> <tp:taxon-name-part taxon-name-part-type="section" reg="Gelasia">Gelasia</tp:taxon-name-part></tp:taxon-name> (Cass.) DC., Prodr. 7(1): 123. 1838. Type: <tp:taxon-name><tp:taxon-name-part taxon-name-part-type="genus" reg="Scorzonera">Scorzonera</tp:taxon-name-part> <tp:taxon-name-part taxon-name-part-type="species" reg="villosa">villosa</tp:taxon-name-part></tp:taxon-name> Scop. ≡ <tp:taxon-name><tp:taxon-name-part taxon-name-part-type="genus" reg="Gelasia">Gelasia</tp:taxon-name-part> <tp:taxon-name-part taxon-name-part-type="species" reg="villosa">villosa</tp:taxon-name-part></tp:taxon-name> (Scop.) Cass. </comment></tp:nomenclature-citation><tp:nomenclature-citation><tp:taxon-name>
                  <tp:taxon-name-part taxon-name-part-type="genus" reg="Lasiospora"/>
                </tp:taxon-name><comment>= <tp:taxon-name><tp:taxon-name-part taxon-name-part-type="genus" reg="Lasiospora">Lasiospora</tp:taxon-name-part></tp:taxon-name> Cass. in Cuvier, Dict. Sci. Nat. 25: 306. 1822. </comment></tp:nomenclature-citation><tp:nomenclature-citation><tp:taxon-name>
                  <tp:taxon-name-part taxon-name-part-type="genus" reg="Scorzonera"/>
                  <tp:taxon-name-part taxon-name-part-type="section" reg="Lasiospora"/>
                </tp:taxon-name><comment>≡ <tp:taxon-name><tp:taxon-name-part taxon-name-part-type="genus" reg="Scorzonera">Scorzonera</tp:taxon-name-part> <tp:taxon-name-part taxon-name-part-type="infraspecific-rank">sect.</tp:taxon-name-part> <tp:taxon-name-part taxon-name-part-type="section" reg="Lasiospora">Lasiospora</tp:taxon-name-part></tp:taxon-name> (Cass.) Less., Syn. Gen. Compos.: 134. 1832. </comment></tp:nomenclature-citation><tp:nomenclature-citation><tp:taxon-name>
                  <tp:taxon-name-part taxon-name-part-type="genus" reg="Scorzonera"/>
                  <tp:taxon-name-part taxon-name-part-type="subgenus" reg="Lasiospora">Lasiospora</tp:taxon-name-part>
                </tp:taxon-name><comment>≡ <tp:taxon-name><tp:taxon-name-part taxon-name-part-type="genus" reg="Scorzonera">Scorzonera</tp:taxon-name-part> <tp:taxon-name-part taxon-name-part-type="infraspecific-rank">subg.</tp:taxon-name-part> <tp:taxon-name-part taxon-name-part-type="subgenus" reg="Lasiospora">Lasiospora</tp:taxon-name-part></tp:taxon-name> (Cass.) Peterm., Deutschl. Fl.: 334. 1846–1849. Lectotype (<xref ref-type="bibr" rid="B103">Tzvelev 1989</xref>: 45): <tp:taxon-name><tp:taxon-name-part taxon-name-part-type="genus" reg="Lasiospora">Lasiospora</tp:taxon-name-part> <tp:taxon-name-part taxon-name-part-type="species" reg="hirsuta">hirsuta</tp:taxon-name-part></tp:taxon-name> (Gouan) Cass. </comment></tp:nomenclature-citation><tp:nomenclature-citation><tp:taxon-name>
                  <tp:taxon-name-part taxon-name-part-type="genus" reg="Scorzonera"/>
                  <tp:taxon-name-part taxon-name-part-type="subsection" reg="Pulvinares"/>
                </tp:taxon-name><comment>= <tp:taxon-name><tp:taxon-name-part taxon-name-part-type="genus" reg="Scorzonera">Scorzonera</tp:taxon-name-part> <tp:taxon-name-part taxon-name-part-type="infraspecific-rank">subsect.</tp:taxon-name-part> <tp:taxon-name-part taxon-name-part-type="subsection" reg="Pulvinares">Pulvinares</tp:taxon-name-part></tp:taxon-name> Boiss., Fl. Orient. 3: 756. 1875. </comment></tp:nomenclature-citation><tp:nomenclature-citation><tp:taxon-name>
                  <tp:taxon-name-part taxon-name-part-type="genus" reg="Scorzonera"/>
                  <tp:taxon-name-part taxon-name-part-type="section" reg="Pulvinares"/>
                </tp:taxon-name><comment>≡ <tp:taxon-name><tp:taxon-name-part taxon-name-part-type="genus" reg="Scorzonera">Scorzonera</tp:taxon-name-part> <tp:taxon-name-part taxon-name-part-type="infraspecific-rank">sect.</tp:taxon-name-part> <tp:taxon-name-part taxon-name-part-type="section" reg="Pulvinares">Pulvinares</tp:taxon-name-part></tp:taxon-name> (Boiss.) Lipsch., Fragm. Monogr. Gen. <tp:taxon-name><tp:taxon-name-part taxon-name-part-type="genus" reg="Scorzonera">Scorzonera</tp:taxon-name-part></tp:taxon-name> 1: 24. 1935. Lectotype (designated here): <tp:taxon-name><tp:taxon-name-part taxon-name-part-type="genus" reg="Scorzonera">Scorzonera</tp:taxon-name-part> <tp:taxon-name-part taxon-name-part-type="species" reg="seidlitzii">seidlitzii</tp:taxon-name-part></tp:taxon-name> Boiss. </comment></tp:nomenclature-citation><tp:nomenclature-citation><tp:taxon-name>
                  <tp:taxon-name-part taxon-name-part-type="genus" reg="Scorzonera"/>
                  <tp:taxon-name-part taxon-name-part-type="subsection" reg="Infrarosulares"/>
                </tp:taxon-name><comment>= <tp:taxon-name><tp:taxon-name-part taxon-name-part-type="genus" reg="Scorzonera">Scorzonera</tp:taxon-name-part> <tp:taxon-name-part taxon-name-part-type="infraspecific-rank">subsect.</tp:taxon-name-part> <tp:taxon-name-part taxon-name-part-type="subsection" reg="Infrarosulares">Infrarosulares</tp:taxon-name-part></tp:taxon-name> Hand.-Mazz., Ann. K. K. Naturhist. Hofmus. 27: 455. 1913. </comment></tp:nomenclature-citation><tp:nomenclature-citation><tp:taxon-name>
                  <tp:taxon-name-part taxon-name-part-type="genus" reg="Scorzonera"/>
                  <tp:taxon-name-part taxon-name-part-type="section" reg="Infrarosulares"/>
                </tp:taxon-name><comment>≡ <tp:taxon-name><tp:taxon-name-part taxon-name-part-type="genus" reg="Scorzonera">Scorzonera</tp:taxon-name-part> <tp:taxon-name-part taxon-name-part-type="infraspecific-rank">sect.</tp:taxon-name-part> <tp:taxon-name-part taxon-name-part-type="section" reg="Infrarosulares">Infrarosulares</tp:taxon-name-part></tp:taxon-name> (Hand.-Mazz.) Lipsch., Fragm. Monogr. Gen. <tp:taxon-name><tp:taxon-name-part taxon-name-part-type="genus" reg="Scorzonera">Scorzonera</tp:taxon-name-part></tp:taxon-name> 1: 10. 1935. Lectotype (designated here): <tp:taxon-name><tp:taxon-name-part taxon-name-part-type="genus" reg="Scorzonera">Scorzonera</tp:taxon-name-part> <tp:taxon-name-part taxon-name-part-type="species" reg="acantholimon">acantholimon</tp:taxon-name-part></tp:taxon-name> Hand.-Mazz. </comment></tp:nomenclature-citation><tp:nomenclature-citation><tp:taxon-name>
                  <tp:taxon-name-part taxon-name-part-type="genus" reg="Scorzonera"/>
                  <tp:taxon-name-part taxon-name-part-type="section" reg="Nervosae"/>
                </tp:taxon-name><comment>= <tp:taxon-name><tp:taxon-name-part taxon-name-part-type="genus" reg="Scorzonera">Scorzonera</tp:taxon-name-part> <tp:taxon-name-part taxon-name-part-type="infraspecific-rank">sect.</tp:taxon-name-part> <tp:taxon-name-part taxon-name-part-type="section" reg="Nervosae">Nervosae</tp:taxon-name-part></tp:taxon-name> Lipsch., Fragm. Monogr. Gen. <tp:taxon-name><tp:taxon-name-part taxon-name-part-type="genus" reg="Scorzonera">Scorzonera</tp:taxon-name-part></tp:taxon-name> 1: 126. 1935. Type: <tp:taxon-name><tp:taxon-name-part taxon-name-part-type="genus" reg="Scorzonera">Scorzonera</tp:taxon-name-part> <tp:taxon-name-part taxon-name-part-type="species" reg="latifolia">latifolia</tp:taxon-name-part></tp:taxon-name> (Fisch. &amp; C.A.Mey.) DC. </comment></tp:nomenclature-citation><tp:nomenclature-citation><tp:taxon-name>
                  <tp:taxon-name-part taxon-name-part-type="genus" reg="Scorzonera"/>
                  <tp:taxon-name-part taxon-name-part-type="section" reg="Trachyactis"/>
                </tp:taxon-name><comment>= <tp:taxon-name><tp:taxon-name-part taxon-name-part-type="genus" reg="Scorzonera">Scorzonera</tp:taxon-name-part> <tp:taxon-name-part taxon-name-part-type="infraspecific-rank">sect.</tp:taxon-name-part> <tp:taxon-name-part taxon-name-part-type="section" reg="Trachyactis">Trachyactis</tp:taxon-name-part></tp:taxon-name> Rech.f., Oesterr. Bot. Z. 84: 169. 1935. Lectotype (designated here): <tp:taxon-name><tp:taxon-name-part taxon-name-part-type="genus" reg="Scorzonera">Scorzonera</tp:taxon-name-part> <tp:taxon-name-part taxon-name-part-type="species" reg="cretica">cretica</tp:taxon-name-part></tp:taxon-name> Willd. Note: This section was described, based on the entirely scabrid pappus, a remarkable feature in <tp:taxon-name><tp:taxon-name-part taxon-name-part-type="genus" reg="Gelasia">Gelasia</tp:taxon-name-part></tp:taxon-name> and the subtribe. Three species were reported to form this section: <tp:taxon-name><tp:taxon-name-part taxon-name-part-type="genus" reg="Scorzonera">S.</tp:taxon-name-part> <tp:taxon-name-part taxon-name-part-type="species" reg="dependens">dependens</tp:taxon-name-part></tp:taxon-name> Rech.f. (= <tp:taxon-name><tp:taxon-name-part taxon-name-part-type="genus" reg="Scorzonera">S.</tp:taxon-name-part> <tp:taxon-name-part taxon-name-part-type="species" reg="cretica">cretica</tp:taxon-name-part></tp:taxon-name> Willd.), <tp:taxon-name><tp:taxon-name-part taxon-name-part-type="genus" reg="Scorzonera">S.</tp:taxon-name-part> <tp:taxon-name-part taxon-name-part-type="species" reg="araneosa">araneosa</tp:taxon-name-part></tp:taxon-name> Sm. and <tp:taxon-name><tp:taxon-name-part taxon-name-part-type="genus" reg="Scorzonera">S.</tp:taxon-name-part> <tp:taxon-name-part taxon-name-part-type="species" reg="eximia">eximia</tp:taxon-name-part></tp:taxon-name> Rech.f. The first species (as <tp:taxon-name><tp:taxon-name-part taxon-name-part-type="genus" reg="Scorzonera">S.</tp:taxon-name-part> <tp:taxon-name-part taxon-name-part-type="species" reg="cretica">cretica</tp:taxon-name-part></tp:taxon-name>) was nested in our nrITS phylogeny in the <tp:taxon-name><tp:taxon-name-part taxon-name-part-type="genus" reg="Gelasia">Gelasia</tp:taxon-name-part></tp:taxon-name>clade. Two species, <tp:taxon-name><tp:taxon-name-part taxon-name-part-type="genus" reg="Scorzonera">S.</tp:taxon-name-part> <tp:taxon-name-part taxon-name-part-type="species" reg="cretica">cretica</tp:taxon-name-part></tp:taxon-name> and <tp:taxon-name><tp:taxon-name-part taxon-name-part-type="genus" reg="Scorzonera">S.</tp:taxon-name-part> <tp:taxon-name-part taxon-name-part-type="species" reg="araneosa">araneosa</tp:taxon-name-part></tp:taxon-name>, were included in our carpological analysis and match the carpology of <tp:taxon-name><tp:taxon-name-part taxon-name-part-type="genus" reg="Gelasia">Gelasia</tp:taxon-name-part></tp:taxon-name>. </comment></tp:nomenclature-citation><tp:nomenclature-citation><tp:taxon-name>
                  <tp:taxon-name-part taxon-name-part-type="genus" reg="Scorzonera"/>
                  <tp:taxon-name-part taxon-name-part-type="section" reg="Tuberosae"/>
                </tp:taxon-name><comment>= <tp:taxon-name><tp:taxon-name-part taxon-name-part-type="genus" reg="Scorzonera">Scorzonera</tp:taxon-name-part> <tp:taxon-name-part taxon-name-part-type="infraspecific-rank">sect.</tp:taxon-name-part> <tp:taxon-name-part taxon-name-part-type="section" reg="Tuberosae">Tuberosae</tp:taxon-name-part></tp:taxon-name> Lipsch., Fragm. Monogr. Gen. <tp:taxon-name><tp:taxon-name-part taxon-name-part-type="genus" reg="Scorzonera">Scorzonera</tp:taxon-name-part></tp:taxon-name> 2: 39. 1939. Type (Art. 10.8, see <xref ref-type="bibr" rid="B102">Turland et al. 2018</xref>): <tp:taxon-name><tp:taxon-name-part taxon-name-part-type="genus" reg="Scorzonera">S.</tp:taxon-name-part> <tp:taxon-name-part taxon-name-part-type="species" reg="tuberosa">tuberosa</tp:taxon-name-part></tp:taxon-name> Pall. </comment></tp:nomenclature-citation><tp:nomenclature-citation><tp:taxon-name>
                  <tp:taxon-name-part taxon-name-part-type="genus" reg="Scorzonera"/>
                  <tp:taxon-name-part taxon-name-part-type="section" reg="Vierhapperia"/>
                </tp:taxon-name><comment>= <tp:taxon-name><tp:taxon-name-part taxon-name-part-type="genus" reg="Scorzonera">Scorzonera</tp:taxon-name-part> <tp:taxon-name-part taxon-name-part-type="infraspecific-rank">sect.</tp:taxon-name-part> <tp:taxon-name-part taxon-name-part-type="section" reg="Vierhapperia">Vierhapperia</tp:taxon-name-part></tp:taxon-name> Lipsch., Fragm. Monogr. Gen. <tp:taxon-name><tp:taxon-name-part taxon-name-part-type="genus" reg="Scorzonera">Scorzonera</tp:taxon-name-part></tp:taxon-name> 2: 88. 1939. Lectotype (designated here): <tp:taxon-name><tp:taxon-name-part taxon-name-part-type="genus" reg="Scorzonera">Scorzonera</tp:taxon-name-part> <tp:taxon-name-part taxon-name-part-type="species" reg="ensifolia">ensifolia</tp:taxon-name-part></tp:taxon-name> M.Bieb. </comment></tp:nomenclature-citation><tp:nomenclature-citation><tp:taxon-name>
                  <tp:taxon-name-part taxon-name-part-type="genus" reg="Scorzonera"/>
                  <tp:taxon-name-part taxon-name-part-type="section" reg="Anatolia"/>
                </tp:taxon-name><comment>= <tp:taxon-name><tp:taxon-name-part taxon-name-part-type="genus" reg="Scorzonera">Scorzonera</tp:taxon-name-part> <tp:taxon-name-part taxon-name-part-type="infraspecific-rank">sect.</tp:taxon-name-part> <tp:taxon-name-part taxon-name-part-type="section" reg="Anatolia">Anatolia</tp:taxon-name-part></tp:taxon-name> Makbul &amp; Coşkunç., Turk. J. Bot. 39: 77. 2015. Type: <tp:taxon-name><tp:taxon-name-part taxon-name-part-type="genus" reg="Scorzonera">S.</tp:taxon-name-part> <tp:taxon-name-part taxon-name-part-type="species" reg="zorkunensis">zorkunensis</tp:taxon-name-part></tp:taxon-name> Coskunç. &amp; Makbul </comment></tp:nomenclature-citation></tp:nomenclature-citation-list></tp:nomenclature><tp:treatment-sec sec-type="Diagnostic features" id="SECID0E6YLM"><title>Diagnostic features.</title><p>Perennials; leaves entire; involucre often pubescent; achenes often densely lanate, rarely glabrous, usually smooth rarely with emergence; pappus often rigid, plumose in lower portion and scabrid in upper portion or rarely almost completely scabrid; sclerenchyma forming a sheath, with an invagination on either side of the principal rib.</p></tp:treatment-sec><tp:treatment-sec sec-type="description" id="SECID0EEZLM"><title>Description.</title><p><bold><italic>Habit, life form, subterranean parts:</italic></bold> perennial herbs of various habits, rarely subshrubs (only <italic><tp:taxon-name><tp:taxon-name-part taxon-name-part-type="genus" reg="Gelasia">G.</tp:taxon-name-part> <tp:taxon-name-part taxon-name-part-type="species" reg="acantholimon">acantholimon</tp:taxon-name-part></tp:taxon-name></italic>), with a taproot, more rarely with globose or cylindrical tuber.</p><p><bold><italic>Leaves:</italic></bold> rosulate or cauline, sessile or petiolate, linear to ovate, often hairy (frequently very densely so, fleecy, lanate) or glabrous, margin entire and flat or undulate.</p><p><bold><italic>Stem, synflorescence:</italic></bold> scape-like, small or leafy, tall and branched, often pubescent, more rarely glabrous (usually like those of the leaves), synflorescence racemiform, spiciform or corymbiform or capitula single.</p><p><bold><italic>Capitula:</italic></bold> involucre usually pubescent, sometimes glabrescent at fruiting or rarely glabrous, phyllaries in several series, all lanceolate or triangular, outer phyllaries &lt; 3–4 times smaller than the inner ones, receptacle glabrous or hairy, capitula of many yellow florets (Fig. <xref ref-type="fig" rid="F15">15C</xref>) or, rarely, only 4–6 (<italic><tp:taxon-name><tp:taxon-name-part taxon-name-part-type="genus" reg="Gelasia">G.</tp:taxon-name-part> <tp:taxon-name-part taxon-name-part-type="species" reg="acantholimon">acantholimon</tp:taxon-name-part></tp:taxon-name></italic>), well exceeding the involucre.</p><p><bold><italic>Pollen:</italic></bold> echinolophate, tricolporate and each colpus divided into 2 lacunae; with 18 (6 abporal, 6 equatorial and 6 interporal) or, more rarely, 24 (in addition with 6 polar: <italic><tp:taxon-name><tp:taxon-name-part taxon-name-part-type="genus" reg="Gelasia">G.</tp:taxon-name-part> <tp:taxon-name-part taxon-name-part-type="species" reg="lanata">lanata</tp:taxon-name-part></tp:taxon-name></italic>, <italic><tp:taxon-name><tp:taxon-name-part taxon-name-part-type="genus" reg="Gelasia">G.</tp:taxon-name-part> <tp:taxon-name-part taxon-name-part-type="species" reg="pygmaea">pygmaea</tp:taxon-name-part></tp:taxon-name></italic>) lacunae (<xref ref-type="bibr" rid="B9">Blackmore 1982</xref>; <xref ref-type="bibr" rid="B79">Pinar et al. 2016</xref>), extensive echinate polar areas present.</p><p><bold><italic>Achenes:</italic></bold> 4–12 mm long, without carpopodium, often densely covered with long woolly indumentum, more rarely glabrous, straight or slightly curved, 5-ribbed or roundish, smooth or rarely with stout conglomerations (<italic><tp:taxon-name><tp:taxon-name-part taxon-name-part-type="genus" reg="Gelasia">G.</tp:taxon-name-part> <tp:taxon-name-part taxon-name-part-type="species" reg="caespitosa">caespitosa</tp:taxon-name-part></tp:taxon-name></italic>, <italic><tp:taxon-name><tp:taxon-name-part taxon-name-part-type="genus" reg="Gelasia">G.</tp:taxon-name-part> <tp:taxon-name-part taxon-name-part-type="species" reg="pygmaea">pygmaea</tp:taxon-name-part></tp:taxon-name></italic> and <italic><tp:taxon-name><tp:taxon-name-part taxon-name-part-type="genus" reg="Gelasia">G.</tp:taxon-name-part> <tp:taxon-name-part taxon-name-part-type="species" reg="villosa">villosa</tp:taxon-name-part></tp:taxon-name></italic>), parenchyma usually insular above invaginations of the sclerenchyma and below the principal ribs or only insular above invaginations of sclerenchyma, air cavities absent, sclerenchymatous layers continuous or discontinuous in the main ribs, forming a sheath, with an invagination on either side of the principal rib, fibres orientated parallel to the fruit axis, tannins absent.</p><p><bold><italic>Pappus:</italic></bold> 5–24 mm; bristles plumose in lower portion and scabrid in upper portion or more rarely, almost completely scabrid; dirty white, yellow or fulvous.</p></tp:treatment-sec><tp:treatment-sec sec-type="Chromosome number" id="SECID0ES4LM"><title>Chromosome number.</title><p>x = 6 (rarely 7), diploids or tetraploid.</p></tp:treatment-sec><tp:treatment-sec sec-type="Species" id="SECID0EX4LM"><title>Species.</title><p>(1) <italic><tp:taxon-name><tp:taxon-name-part taxon-name-part-type="genus" reg="Gelasia">Gelasia</tp:taxon-name-part> <tp:taxon-name-part taxon-name-part-type="species" reg="acantholimon">acantholimon</tp:taxon-name-part></tp:taxon-name></italic> (Hand.-Mazz.) Zaika, Sukhor. &amp; N.Kilian, comb. nov. ≡ <italic><tp:taxon-name><tp:taxon-name-part taxon-name-part-type="genus" reg="Scorzonera">Scorzonera</tp:taxon-name-part> <tp:taxon-name-part taxon-name-part-type="species" reg="acantholimon">acantholimon</tp:taxon-name-part></tp:taxon-name></italic> Hand.-Mazz. in Ann. K. K. Naturhist. Hofmus. 27: 455. 1913. <ext-link xmlns:xlink="http://www.w3.org/1999/xlink" xlink:type="simple" ext-link-type="uri" xlink:href="http://ipni.org/urn:lsid:ipni.org:names:77204005-1">urn:lsid:ipni.org:names:77204005-1</ext-link></p><p>(2) <italic><tp:taxon-name><tp:taxon-name-part taxon-name-part-type="genus" reg="Gelasia">Gelasia</tp:taxon-name-part> <tp:taxon-name-part taxon-name-part-type="species" reg="albicans">albicans</tp:taxon-name-part></tp:taxon-name></italic> (Coss.) Zaika, Sukhor. &amp; N.Kilian, comb. nov. ≡ <italic><tp:taxon-name><tp:taxon-name-part taxon-name-part-type="genus" reg="Scorzonera">Scorzonera</tp:taxon-name-part> <tp:taxon-name-part taxon-name-part-type="species" reg="albicans">albicans</tp:taxon-name-part></tp:taxon-name></italic> Coss., Notes Crit.: 11. 1851. <ext-link xmlns:xlink="http://www.w3.org/1999/xlink" xlink:type="simple" ext-link-type="uri" xlink:href="http://ipni.org/urn:lsid:ipni.org:names:77204006-1">urn:lsid:ipni.org:names:77204006-1</ext-link></p><p>(3) <italic><tp:taxon-name><tp:taxon-name-part taxon-name-part-type="genus" reg="Gelasia">Gelasia</tp:taxon-name-part> <tp:taxon-name-part taxon-name-part-type="species" reg="araneosa">araneosa</tp:taxon-name-part></tp:taxon-name></italic> (Sm.) Zaika, Sukhor. &amp; N.Kilian, comb. nov. ≡ <italic><tp:taxon-name><tp:taxon-name-part taxon-name-part-type="genus" reg="Scorzonera">Scorzonera</tp:taxon-name-part> <tp:taxon-name-part taxon-name-part-type="species" reg="araneosa">araneosa</tp:taxon-name-part></tp:taxon-name></italic> Sm. in Sibthorp, Fl. Graec. Prodr. 2(1): 123. 1813. <ext-link xmlns:xlink="http://www.w3.org/1999/xlink" xlink:type="simple" ext-link-type="uri" xlink:href="http://ipni.org/urn:lsid:ipni.org:names:77204007-1">urn:lsid:ipni.org:names:77204007-1</ext-link></p><p>(4) <italic><tp:taxon-name><tp:taxon-name-part taxon-name-part-type="genus" reg="Gelasia">Gelasia</tp:taxon-name-part> <tp:taxon-name-part taxon-name-part-type="species" reg="aucheriana">aucheriana</tp:taxon-name-part></tp:taxon-name></italic> (DC.) Zaika, Sukhor. &amp; N.Kilian, comb. nov. ≡ <italic><tp:taxon-name><tp:taxon-name-part taxon-name-part-type="genus" reg="Scorzonera">Scorzonera</tp:taxon-name-part> <tp:taxon-name-part taxon-name-part-type="species" reg="aucheriana">aucheriana</tp:taxon-name-part></tp:taxon-name></italic> DC., Prodr. 7(1): 125. 1838. <ext-link xmlns:xlink="http://www.w3.org/1999/xlink" xlink:type="simple" ext-link-type="uri" xlink:href="http://ipni.org/urn:lsid:ipni.org:names:77204009-1">urn:lsid:ipni.org:names:77204009-1</ext-link></p><p>(5) <italic><tp:taxon-name><tp:taxon-name-part taxon-name-part-type="genus" reg="Gelasia">Gelasia</tp:taxon-name-part> <tp:taxon-name-part taxon-name-part-type="species" reg="biebersteinii">biebersteinii</tp:taxon-name-part></tp:taxon-name></italic> (Lipsch.) Zaika, Sukhor. &amp; N.Kilian, comb. nov. ≡ <italic><tp:taxon-name><tp:taxon-name-part taxon-name-part-type="genus" reg="Scorzonera">Scorzonera</tp:taxon-name-part> <tp:taxon-name-part taxon-name-part-type="species" reg="biebersteinii">biebersteinii</tp:taxon-name-part></tp:taxon-name></italic> Lipsch., Fragm. Monogr. Gen. <tp:taxon-name><tp:taxon-name-part taxon-name-part-type="genus" reg="Scorzonera">Scorzonera</tp:taxon-name-part></tp:taxon-name> 2: 95. 1939. <ext-link xmlns:xlink="http://www.w3.org/1999/xlink" xlink:type="simple" ext-link-type="uri" xlink:href="http://ipni.org/urn:lsid:ipni.org:names:77204011-1">urn:lsid:ipni.org:names:77204011-1</ext-link></p><p>(6) <italic><tp:taxon-name><tp:taxon-name-part taxon-name-part-type="genus" reg="Gelasia">Gelasia</tp:taxon-name-part> <tp:taxon-name-part taxon-name-part-type="species" reg="caespitosa">caespitosa</tp:taxon-name-part></tp:taxon-name></italic> (Pomel) Zaika, Sukhor. &amp; N.Kilian, comb. nov. ≡ <italic><tp:taxon-name><tp:taxon-name-part taxon-name-part-type="genus" reg="Scorzonera">Scorzonera</tp:taxon-name-part> <tp:taxon-name-part taxon-name-part-type="species" reg="caespitosa">caespitosa</tp:taxon-name-part></tp:taxon-name></italic> Pomel, Nouv. Mat. Fl. Atl.: 266. 1875. <ext-link xmlns:xlink="http://www.w3.org/1999/xlink" xlink:type="simple" ext-link-type="uri" xlink:href="http://ipni.org/urn:lsid:ipni.org:names:77204012-1">urn:lsid:ipni.org:names:77204012-1</ext-link></p><p>(7) <italic><tp:taxon-name><tp:taxon-name-part taxon-name-part-type="genus" reg="Gelasia">Gelasia</tp:taxon-name-part> <tp:taxon-name-part taxon-name-part-type="species" reg="callosa">callosa</tp:taxon-name-part></tp:taxon-name></italic> (Moris) Zaika, Sukhor. &amp; N.Kilian, comb. nov. ≡ <italic><tp:taxon-name><tp:taxon-name-part taxon-name-part-type="genus" reg="Scorzonera">Scorzonera</tp:taxon-name-part> <tp:taxon-name-part taxon-name-part-type="species" reg="callosa">callosa</tp:taxon-name-part></tp:taxon-name></italic> Moris, Stirp. Sard. Elench. 1: 29. 1827. <ext-link xmlns:xlink="http://www.w3.org/1999/xlink" xlink:type="simple" ext-link-type="uri" xlink:href="http://ipni.org/urn:lsid:ipni.org:names:77204014-1">urn:lsid:ipni.org:names:77204014-1</ext-link></p><p>(8) <italic><tp:taxon-name><tp:taxon-name-part taxon-name-part-type="genus" reg="Gelasia">Gelasia</tp:taxon-name-part> <tp:taxon-name-part taxon-name-part-type="species" reg="cinerea">cinerea</tp:taxon-name-part></tp:taxon-name></italic> (Boiss.) Zaika, Sukhor. &amp; N.Kilian, comb. nov. ≡ <italic><tp:taxon-name><tp:taxon-name-part taxon-name-part-type="genus" reg="Scorzonera">Scorzonera</tp:taxon-name-part> <tp:taxon-name-part taxon-name-part-type="species" reg="cinerea">cinerea</tp:taxon-name-part></tp:taxon-name></italic> Boiss., Diagn. Pl. Orient., ser. 1, 11: 44. 1849. <ext-link xmlns:xlink="http://www.w3.org/1999/xlink" xlink:type="simple" ext-link-type="uri" xlink:href="http://ipni.org/urn:lsid:ipni.org:names:77204016-1">urn:lsid:ipni.org:names:77204016-1</ext-link></p><p>(9) <italic><tp:taxon-name><tp:taxon-name-part taxon-name-part-type="genus" reg="Gelasia">Gelasia</tp:taxon-name-part> <tp:taxon-name-part taxon-name-part-type="species" reg="circumflexa">circumflexa</tp:taxon-name-part></tp:taxon-name></italic> (Krasch. &amp; Lipsch.) Zaika, Sukhor. &amp; N.Kilian, comb. nov. ≡ <italic><tp:taxon-name><tp:taxon-name-part taxon-name-part-type="genus" reg="Scorzonera">Scorzonera</tp:taxon-name-part> <tp:taxon-name-part taxon-name-part-type="species" reg="circumflexa">circumflexa</tp:taxon-name-part></tp:taxon-name></italic> Krasch. &amp; Lipsch., Byull. Moskovsk. Obshch. Isp. Prir., Otd. Biol., ser. 2, 42. 148. 1934. <ext-link xmlns:xlink="http://www.w3.org/1999/xlink" xlink:type="simple" ext-link-type="uri" xlink:href="http://ipni.org/urn:lsid:ipni.org:names:77204017-1">urn:lsid:ipni.org:names:77204017-1</ext-link></p><p>(10) <italic><tp:taxon-name><tp:taxon-name-part taxon-name-part-type="genus" reg="Gelasia">Gelasia</tp:taxon-name-part> <tp:taxon-name-part taxon-name-part-type="species" reg="cretica">cretica</tp:taxon-name-part></tp:taxon-name></italic> (Willd.) Zaika, Sukhor. &amp; N.Kilian, comb. nov. ≡ <italic><tp:taxon-name><tp:taxon-name-part taxon-name-part-type="genus" reg="Scorzonera">Scorzonera</tp:taxon-name-part> <tp:taxon-name-part taxon-name-part-type="species" reg="cretica">cretica</tp:taxon-name-part></tp:taxon-name></italic> Willd., Sp. Pl. 3: 1504. 1803. <ext-link xmlns:xlink="http://www.w3.org/1999/xlink" xlink:type="simple" ext-link-type="uri" xlink:href="http://ipni.org/urn:lsid:ipni.org:names:77204018-1">urn:lsid:ipni.org:names:77204018-1</ext-link></p><p>(11) <italic><tp:taxon-name><tp:taxon-name-part taxon-name-part-type="genus" reg="Gelasia">Gelasia</tp:taxon-name-part> <tp:taxon-name-part taxon-name-part-type="species" reg="doriae">doriae</tp:taxon-name-part></tp:taxon-name></italic> (Degen &amp; Bald.) Zaika, Sukhor. &amp; N.Kilian, comb. nov. ≡ <italic><tp:taxon-name><tp:taxon-name-part taxon-name-part-type="genus" reg="Scorzonera">Scorzonera</tp:taxon-name-part> <tp:taxon-name-part taxon-name-part-type="species" reg="doriae">doriae</tp:taxon-name-part></tp:taxon-name></italic> Degen &amp; Bald., Oesterr. Bot. Z. 46: 417. 1896. <ext-link xmlns:xlink="http://www.w3.org/1999/xlink" xlink:type="simple" ext-link-type="uri" xlink:href="http://ipni.org/urn:lsid:ipni.org:names:77204021-1">urn:lsid:ipni.org:names:77204021-1</ext-link></p><p>(12) <italic><tp:taxon-name><tp:taxon-name-part taxon-name-part-type="genus" reg="Gelasia">Gelasia</tp:taxon-name-part> <tp:taxon-name-part taxon-name-part-type="species" reg="dzhawakhetica">dzhawakhetica</tp:taxon-name-part></tp:taxon-name></italic> (Sosn. ex Grossh.) Zaika, Sukhor. &amp; N.Kilian, comb. nov. ≡ <italic><tp:taxon-name><tp:taxon-name-part taxon-name-part-type="genus" reg="Scorzonera">Scorzonera</tp:taxon-name-part> <tp:taxon-name-part taxon-name-part-type="species" reg="dzhawakhetica">dzhawakhetica</tp:taxon-name-part></tp:taxon-name></italic> Sosn. ex Grossh., Fl. Kavk. 4: 236. 1934. <ext-link xmlns:xlink="http://www.w3.org/1999/xlink" xlink:type="simple" ext-link-type="uri" xlink:href="http://ipni.org/urn:lsid:ipni.org:names:77204022-1">urn:lsid:ipni.org:names:77204022-1</ext-link></p><p>(13) <italic><tp:taxon-name><tp:taxon-name-part taxon-name-part-type="genus" reg="Gelasia">Gelasia</tp:taxon-name-part> <tp:taxon-name-part taxon-name-part-type="species" reg="ensifolia">ensifolia</tp:taxon-name-part></tp:taxon-name></italic> (M.Bieb.) Zaika, Sukhor. &amp; N.Kilian, comb. nov. ≡ <italic><tp:taxon-name><tp:taxon-name-part taxon-name-part-type="genus" reg="Scorzonera">Scorzonera</tp:taxon-name-part> <tp:taxon-name-part taxon-name-part-type="species" reg="ensifolia">ensifolia</tp:taxon-name-part></tp:taxon-name></italic> M.Bieb., Fl. Taur.-Caucas. 2: 235. 1808. <ext-link xmlns:xlink="http://www.w3.org/1999/xlink" xlink:type="simple" ext-link-type="uri" xlink:href="http://ipni.org/urn:lsid:ipni.org:names:77204023-1">urn:lsid:ipni.org:names:77204023-1</ext-link></p><p>(14) <italic><tp:taxon-name><tp:taxon-name-part taxon-name-part-type="genus" reg="Gelasia">Gelasia</tp:taxon-name-part> <tp:taxon-name-part taxon-name-part-type="species" reg="eriophora">eriophora</tp:taxon-name-part></tp:taxon-name></italic> (DC.) Zaika, Sukhor. &amp; N.Kilian, comb. nov. ≡ <italic><tp:taxon-name><tp:taxon-name-part taxon-name-part-type="genus" reg="Scorzonera">Scorzonera</tp:taxon-name-part> <tp:taxon-name-part taxon-name-part-type="species" reg="eriophora">eriophora</tp:taxon-name-part></tp:taxon-name></italic> DC., Prodr. 7(1): 125. 1838. <ext-link xmlns:xlink="http://www.w3.org/1999/xlink" xlink:type="simple" ext-link-type="uri" xlink:href="http://ipni.org/urn:lsid:ipni.org:names:77204025-1">urn:lsid:ipni.org:names:77204025-1</ext-link></p><p>(15) <italic><tp:taxon-name><tp:taxon-name-part taxon-name-part-type="genus" reg="Gelasia">Gelasia</tp:taxon-name-part> <tp:taxon-name-part taxon-name-part-type="species" reg="filifolia">filifolia</tp:taxon-name-part></tp:taxon-name></italic> (Boiss.) Zaika, Sukhor. &amp; N.Kilian, comb. nov. ≡ <italic><tp:taxon-name><tp:taxon-name-part taxon-name-part-type="genus" reg="Scorzonera">Scorzonera</tp:taxon-name-part> <tp:taxon-name-part taxon-name-part-type="species" reg="filifolia">filifolia</tp:taxon-name-part></tp:taxon-name></italic> Boiss., Fl. Orient. 3: 774. 1875. <ext-link xmlns:xlink="http://www.w3.org/1999/xlink" xlink:type="simple" ext-link-type="uri" xlink:href="http://ipni.org/urn:lsid:ipni.org:names:77204026-1">urn:lsid:ipni.org:names:77204026-1</ext-link></p><p>(16) <italic><tp:taxon-name><tp:taxon-name-part taxon-name-part-type="genus" reg="Gelasia">Gelasia</tp:taxon-name-part> <tp:taxon-name-part taxon-name-part-type="species" reg="hirsuta">hirsuta</tp:taxon-name-part></tp:taxon-name></italic> (Gouan) Zaika, Sukhor. &amp; N.Kilian, comb. nov. ≡ <italic><tp:taxon-name><tp:taxon-name-part taxon-name-part-type="genus" reg="Tragopogon">Tragopogon</tp:taxon-name-part> <tp:taxon-name-part taxon-name-part-type="species" reg="hirsutus">hirsutus</tp:taxon-name-part></tp:taxon-name></italic> Gouan, Fl. Monsp.: 342. 1764. <ext-link xmlns:xlink="http://www.w3.org/1999/xlink" xlink:type="simple" ext-link-type="uri" xlink:href="http://ipni.org/urn:lsid:ipni.org:names:77204027-1">urn:lsid:ipni.org:names:77204027-1</ext-link></p><p>(17) <italic><tp:taxon-name><tp:taxon-name-part taxon-name-part-type="genus" reg="Gelasia">Gelasia</tp:taxon-name-part> <tp:taxon-name-part taxon-name-part-type="species" reg="ketzkhovelii">ketzkhovelii</tp:taxon-name-part></tp:taxon-name></italic> (Grossh.) Zaika, Sukhor. &amp; N.Kilian, comb. nov. ≡ <italic><tp:taxon-name><tp:taxon-name-part taxon-name-part-type="genus" reg="Scorzonera">Scorzonera</tp:taxon-name-part> <tp:taxon-name-part taxon-name-part-type="species" reg="ketzkhovelii">ketzkhovelii</tp:taxon-name-part></tp:taxon-name></italic> Sosn., Trudy Tbilissk. Bot. Inst. 2: 219. 1938. <ext-link xmlns:xlink="http://www.w3.org/1999/xlink" xlink:type="simple" ext-link-type="uri" xlink:href="http://ipni.org/urn:lsid:ipni.org:names:77204029-1">urn:lsid:ipni.org:names:77204029-1</ext-link></p><p>(18) <italic><tp:taxon-name><tp:taxon-name-part taxon-name-part-type="genus" reg="Gelasia">Gelasia</tp:taxon-name-part> <tp:taxon-name-part taxon-name-part-type="species" reg="kotschyi">kotschyi</tp:taxon-name-part></tp:taxon-name></italic> (Boiss.) Zaika, Sukhor. &amp; N.Kilian, comb. nov. ≡ <italic><tp:taxon-name><tp:taxon-name-part taxon-name-part-type="genus" reg="Scorzonera">Scorzonera</tp:taxon-name-part> <tp:taxon-name-part taxon-name-part-type="species" reg="kotschyi">kotschyi</tp:taxon-name-part></tp:taxon-name></italic> Boiss., Fl. Orient. 3: 780. 1875. <ext-link xmlns:xlink="http://www.w3.org/1999/xlink" xlink:type="simple" ext-link-type="uri" xlink:href="http://ipni.org/urn:lsid:ipni.org:names:77204031-1">urn:lsid:ipni.org:names:77204031-1</ext-link></p><p>(19) <italic><tp:taxon-name><tp:taxon-name-part taxon-name-part-type="genus" reg="Gelasia">Gelasia</tp:taxon-name-part> <tp:taxon-name-part taxon-name-part-type="species" reg="lanata">lanata</tp:taxon-name-part></tp:taxon-name></italic> (L.) Zaika, Sukhor. &amp; N.Kilian, comb. nov. ≡ <italic><tp:taxon-name><tp:taxon-name-part taxon-name-part-type="genus" reg="Leontodon">Leontodon</tp:taxon-name-part> <tp:taxon-name-part taxon-name-part-type="species" reg="lanatus">lanatus</tp:taxon-name-part></tp:taxon-name></italic> L., Cent. Pl. 1: 26. 1755. <ext-link xmlns:xlink="http://www.w3.org/1999/xlink" xlink:type="simple" ext-link-type="uri" xlink:href="http://ipni.org/urn:lsid:ipni.org:names:77204032-1">urn:lsid:ipni.org:names:77204032-1</ext-link></p><p>(20) <italic><tp:taxon-name><tp:taxon-name-part taxon-name-part-type="genus" reg="Gelasia">Gelasia</tp:taxon-name-part> <tp:taxon-name-part taxon-name-part-type="species" reg="lasiocarpa">lasiocarpa</tp:taxon-name-part></tp:taxon-name></italic> (Chamberlain) Zaika, Sukhor. &amp; N.Kilian, comb. nov. ≡ <italic><tp:taxon-name><tp:taxon-name-part taxon-name-part-type="genus" reg="Scorzonera">Scorzonera</tp:taxon-name-part> <tp:taxon-name-part taxon-name-part-type="species" reg="lasiocarpa">lasiocarpa</tp:taxon-name-part></tp:taxon-name></italic> Chamberlain, Notes Roy. Bot. Gard. Edinburgh 33: 255. 1974. <ext-link xmlns:xlink="http://www.w3.org/1999/xlink" xlink:type="simple" ext-link-type="uri" xlink:href="http://ipni.org/urn:lsid:ipni.org:names:77204034-1">urn:lsid:ipni.org:names:77204034-1</ext-link></p><p>(21) <italic><tp:taxon-name><tp:taxon-name-part taxon-name-part-type="genus" reg="Gelasia">Gelasia</tp:taxon-name-part> <tp:taxon-name-part taxon-name-part-type="species" reg="latifolia">latifolia</tp:taxon-name-part></tp:taxon-name></italic> (Fisch. &amp; C.A.Mey.) Zaika, Sukhor. &amp; N.Kilian, comb. nov. ≡ <italic><tp:taxon-name><tp:taxon-name-part taxon-name-part-type="genus" reg="Lasiospora">Lasiospora</tp:taxon-name-part> <tp:taxon-name-part taxon-name-part-type="species" reg="latifolia">latifolia</tp:taxon-name-part></tp:taxon-name></italic> Fisch. &amp; C.A.Mey., Index Sem. Hort. Petrop. 1: 30. 1835. <ext-link xmlns:xlink="http://www.w3.org/1999/xlink" xlink:type="simple" ext-link-type="uri" xlink:href="http://ipni.org/urn:lsid:ipni.org:names:77204035-1">urn:lsid:ipni.org:names:77204035-1</ext-link></p><p>(22) <italic><tp:taxon-name><tp:taxon-name-part taxon-name-part-type="genus" reg="Gelasia">Gelasia</tp:taxon-name-part> <tp:taxon-name-part taxon-name-part-type="species" reg="litwinowii">litwinowii</tp:taxon-name-part></tp:taxon-name></italic> (Krasch. &amp; Lipsch.) Zaika, Sukhor. &amp; N.Kilian, comb. nov. ≡ <italic><tp:taxon-name><tp:taxon-name-part taxon-name-part-type="genus" reg="Scorzonera">Scorzonera</tp:taxon-name-part> <tp:taxon-name-part taxon-name-part-type="species" reg="litwinowii">litwinowii</tp:taxon-name-part></tp:taxon-name></italic> Krasch. &amp; Lipsch., Byull. Moskovsk. Obshch. Isp. Prir., Otd. Biol., ser. 2, 43: 153. 1934. <ext-link xmlns:xlink="http://www.w3.org/1999/xlink" xlink:type="simple" ext-link-type="uri" xlink:href="http://ipni.org/urn:lsid:ipni.org:names:77204036-1">urn:lsid:ipni.org:names:77204036-1</ext-link></p><p>(23) <italic><tp:taxon-name><tp:taxon-name-part taxon-name-part-type="genus" reg="Gelasia">Gelasia</tp:taxon-name-part> <tp:taxon-name-part taxon-name-part-type="species" reg="longiana">longiana</tp:taxon-name-part></tp:taxon-name></italic> (Sümbül) Zaika, Sukhor. &amp; N.Kilian, comb. nov. ≡ <italic><tp:taxon-name><tp:taxon-name-part taxon-name-part-type="genus" reg="Scorzonera">Scorzonera</tp:taxon-name-part> <tp:taxon-name-part taxon-name-part-type="species" reg="longiana">longiana</tp:taxon-name-part></tp:taxon-name></italic> Sümbül, Edinburgh J. Bot. 48(1): 35. 1991. <ext-link xmlns:xlink="http://www.w3.org/1999/xlink" xlink:type="simple" ext-link-type="uri" xlink:href="http://ipni.org/urn:lsid:ipni.org:names:77204039-1">urn:lsid:ipni.org:names:77204039-1</ext-link></p><p>(24) <italic><tp:taxon-name><tp:taxon-name-part taxon-name-part-type="genus" reg="Gelasia">Gelasia</tp:taxon-name-part> <tp:taxon-name-part taxon-name-part-type="species" reg="mackmeliana">mackmeliana</tp:taxon-name-part></tp:taxon-name></italic> (Boiss.) Zaika, Sukhor. &amp; N.Kilian, comb. nov. ≡ <italic><tp:taxon-name><tp:taxon-name-part taxon-name-part-type="genus" reg="Scorzonera">Scorzonera</tp:taxon-name-part> <tp:taxon-name-part taxon-name-part-type="species" reg="mackmeliana">mackmeliana</tp:taxon-name-part></tp:taxon-name></italic> Boiss., Diagn. Pl. Orient., ser. 1, 11: 44. 1849. <ext-link xmlns:xlink="http://www.w3.org/1999/xlink" xlink:type="simple" ext-link-type="uri" xlink:href="http://ipni.org/urn:lsid:ipni.org:names:77204041-1">urn:lsid:ipni.org:names:77204041-1</ext-link></p><p>(25) <italic><tp:taxon-name><tp:taxon-name-part taxon-name-part-type="genus" reg="Gelasia">Gelasia</tp:taxon-name-part> <tp:taxon-name-part taxon-name-part-type="species" reg="mirabilis">mirabilis</tp:taxon-name-part></tp:taxon-name></italic> (Lipsch.) Zaika, Sukhor. &amp; N.Kilian, comb. nov. ≡ <italic><tp:taxon-name><tp:taxon-name-part taxon-name-part-type="genus" reg="Scorzonera">Scorzonera</tp:taxon-name-part> <tp:taxon-name-part taxon-name-part-type="species" reg="mirabilis">mirabilis</tp:taxon-name-part></tp:taxon-name></italic> Lipsch., Bot. Mater. Gerb. Bot. Inst. Komarova Akad. Nauk S.S.S.R. 22: 288. 1963. <ext-link xmlns:xlink="http://www.w3.org/1999/xlink" xlink:type="simple" ext-link-type="uri" xlink:href="http://ipni.org/urn:lsid:ipni.org:names:77204043-1">urn:lsid:ipni.org:names:77204043-1</ext-link></p><p>(26) <italic><tp:taxon-name><tp:taxon-name-part taxon-name-part-type="genus" reg="Gelasia">Gelasia</tp:taxon-name-part> <tp:taxon-name-part taxon-name-part-type="species" reg="pisidica">pisidica</tp:taxon-name-part></tp:taxon-name></italic> (Hub.-Mor.) Zaika, Sukhor. &amp; N.Kilian, comb. nov. ≡ <italic><tp:taxon-name><tp:taxon-name-part taxon-name-part-type="genus" reg="Scorzonera">Scorzonera</tp:taxon-name-part> <tp:taxon-name-part taxon-name-part-type="species" reg="pisidica">pisidica</tp:taxon-name-part></tp:taxon-name></italic> Hub.-Mor., Bauhinia 7(3): 179. 1982. <ext-link xmlns:xlink="http://www.w3.org/1999/xlink" xlink:type="simple" ext-link-type="uri" xlink:href="http://ipni.org/urn:lsid:ipni.org:names:77204044-1">urn:lsid:ipni.org:names:77204044-1</ext-link></p><p>(27) <italic><tp:taxon-name><tp:taxon-name-part taxon-name-part-type="genus" reg="Gelasia">Gelasia</tp:taxon-name-part> <tp:taxon-name-part taxon-name-part-type="species" reg="psychrophila">psychrophila</tp:taxon-name-part></tp:taxon-name></italic> (Boiss. &amp; Hausskn.) Zaika, Sukhor. &amp; N.Kilian, comb. nov. ≡ <italic><tp:taxon-name><tp:taxon-name-part taxon-name-part-type="genus" reg="Scorzonera">Scorzonera</tp:taxon-name-part> <tp:taxon-name-part taxon-name-part-type="species" reg="psychrophila">psychrophila</tp:taxon-name-part></tp:taxon-name></italic> Boiss. &amp; Hausskn. in Boissier, Fl. Orient. 3: 777. 1875. <ext-link xmlns:xlink="http://www.w3.org/1999/xlink" xlink:type="simple" ext-link-type="uri" xlink:href="http://ipni.org/urn:lsid:ipni.org:names:77204045-1">urn:lsid:ipni.org:names:77204045-1</ext-link></p><p>(28) <italic><tp:taxon-name><tp:taxon-name-part taxon-name-part-type="genus" reg="Gelasia">Gelasia</tp:taxon-name-part> <tp:taxon-name-part taxon-name-part-type="species" reg="pygmaea">pygmaea</tp:taxon-name-part></tp:taxon-name></italic> (Sm.) Zaika, Sukhor. &amp; N.Kilian, comb. nov. ≡ <italic><tp:taxon-name><tp:taxon-name-part taxon-name-part-type="genus" reg="Scorzonera">Scorzonera</tp:taxon-name-part> <tp:taxon-name-part taxon-name-part-type="species" reg="pygmaea">pygmaea</tp:taxon-name-part></tp:taxon-name></italic> Sm., Fl. Graec. Prodr. 2(1): 123. 1813. <ext-link xmlns:xlink="http://www.w3.org/1999/xlink" xlink:type="simple" ext-link-type="uri" xlink:href="http://ipni.org/urn:lsid:ipni.org:names:77204046-1">urn:lsid:ipni.org:names:77204046-1</ext-link></p><p>(29) <italic><tp:taxon-name><tp:taxon-name-part taxon-name-part-type="genus" reg="Gelasia">Gelasia</tp:taxon-name-part> <tp:taxon-name-part taxon-name-part-type="species" reg="ramosissima">ramosissima</tp:taxon-name-part></tp:taxon-name></italic> (DC.) Zaika, Sukhor. &amp; N.Kilian, comb. nov. ≡ <italic><tp:taxon-name><tp:taxon-name-part taxon-name-part-type="genus" reg="Scorzonera">Scorzonera</tp:taxon-name-part> <tp:taxon-name-part taxon-name-part-type="species" reg="ramosissima">ramosissima</tp:taxon-name-part></tp:taxon-name></italic> DC., Prodr. 7(1): 125. 1838. <ext-link xmlns:xlink="http://www.w3.org/1999/xlink" xlink:type="simple" ext-link-type="uri" xlink:href="http://ipni.org/urn:lsid:ipni.org:names:77204047-1">urn:lsid:ipni.org:names:77204047-1</ext-link></p><p>(30) <italic><tp:taxon-name><tp:taxon-name-part taxon-name-part-type="genus" reg="Gelasia">Gelasia</tp:taxon-name-part> <tp:taxon-name-part taxon-name-part-type="species" reg="rigida">rigida</tp:taxon-name-part></tp:taxon-name></italic> (Aucher ex DC.) Zaika, Sukhor. &amp; N.Kilian, comb. nov. (Fig. <xref ref-type="fig" rid="F15">15D–F</xref>) ≡ <italic><tp:taxon-name><tp:taxon-name-part taxon-name-part-type="genus" reg="Scorzonera">Scorzonera</tp:taxon-name-part> <tp:taxon-name-part taxon-name-part-type="species" reg="rigida">rigida</tp:taxon-name-part></tp:taxon-name></italic> Aucher ex DC., Prodr. 7(1): 123. 1838. <ext-link xmlns:xlink="http://www.w3.org/1999/xlink" xlink:type="simple" ext-link-type="uri" xlink:href="http://ipni.org/urn:lsid:ipni.org:names:77204048-1">urn:lsid:ipni.org:names:77204048-1</ext-link></p><p>(31) <italic><tp:taxon-name><tp:taxon-name-part taxon-name-part-type="genus" reg="Gelasia">Gelasia</tp:taxon-name-part> <tp:taxon-name-part taxon-name-part-type="species" reg="sandrasica">sandrasica</tp:taxon-name-part></tp:taxon-name></italic> (Hartvig &amp; Strid) Zaika, Sukhor. &amp; N.Kilian, comb. nov. ≡ <italic><tp:taxon-name><tp:taxon-name-part taxon-name-part-type="genus" reg="Scorzonera">Scorzonera</tp:taxon-name-part> <tp:taxon-name-part taxon-name-part-type="species" reg="sandrasica">sandrasica</tp:taxon-name-part></tp:taxon-name></italic> Hartvig &amp; Strid, Bot. Jahrb. Syst. 108(2–3): 311. 1987. <ext-link xmlns:xlink="http://www.w3.org/1999/xlink" xlink:type="simple" ext-link-type="uri" xlink:href="http://ipni.org/urn:lsid:ipni.org:names:77204050-1">urn:lsid:ipni.org:names:77204050-1</ext-link></p><p>(32) <italic><tp:taxon-name><tp:taxon-name-part taxon-name-part-type="genus" reg="Gelasia">Gelasia</tp:taxon-name-part> <tp:taxon-name-part taxon-name-part-type="species" reg="seidlitzii">seidlitzii</tp:taxon-name-part></tp:taxon-name></italic> (Boiss.) Zaika, Sukhor. &amp; N.Kilian, comb. nov. ≡ <italic><tp:taxon-name><tp:taxon-name-part taxon-name-part-type="genus" reg="Scorzonera">Scorzonera</tp:taxon-name-part> <tp:taxon-name-part taxon-name-part-type="species" reg="seidlitzii">seidlitzii</tp:taxon-name-part></tp:taxon-name></italic> Boiss., Fl. Orient. 3: 775. 1875. <ext-link xmlns:xlink="http://www.w3.org/1999/xlink" xlink:type="simple" ext-link-type="uri" xlink:href="http://ipni.org/urn:lsid:ipni.org:names:77204051-1">urn:lsid:ipni.org:names:77204051-1</ext-link></p><p>(33) <italic><tp:taxon-name><tp:taxon-name-part taxon-name-part-type="genus" reg="Gelasia">Gelasia</tp:taxon-name-part> <tp:taxon-name-part taxon-name-part-type="species" reg="sericea">sericea</tp:taxon-name-part></tp:taxon-name></italic> (DC.) Zaika, Sukhor. &amp; N.Kilian, comb. nov. ≡ <italic><tp:taxon-name><tp:taxon-name-part taxon-name-part-type="genus" reg="Scorzonera">Scorzonera</tp:taxon-name-part> <tp:taxon-name-part taxon-name-part-type="species" reg="sericea">sericea</tp:taxon-name-part></tp:taxon-name></italic> DC., Prodr. 7(1): 123. 1838. <ext-link xmlns:xlink="http://www.w3.org/1999/xlink" xlink:type="simple" ext-link-type="uri" xlink:href="http://ipni.org/urn:lsid:ipni.org:names:77204053-1">urn:lsid:ipni.org:names:77204053-1</ext-link></p><p>(34) <italic><tp:taxon-name><tp:taxon-name-part taxon-name-part-type="genus" reg="Gelasia">Gelasia</tp:taxon-name-part> <tp:taxon-name-part taxon-name-part-type="species" reg="tomentosa">tomentosa</tp:taxon-name-part></tp:taxon-name></italic> (L.) Zaika, Sukhor. &amp; N.Kilian, comb. nov. ≡ <italic><tp:taxon-name><tp:taxon-name-part taxon-name-part-type="genus" reg="Scorzonera">Scorzonera</tp:taxon-name-part> <tp:taxon-name-part taxon-name-part-type="species" reg="tomentosa">tomentosa</tp:taxon-name-part></tp:taxon-name></italic> L., Sp. Pl., ed. 2, 2: 1112. 1763. <ext-link xmlns:xlink="http://www.w3.org/1999/xlink" xlink:type="simple" ext-link-type="uri" xlink:href="http://ipni.org/urn:lsid:ipni.org:names:77204054-1">urn:lsid:ipni.org:names:77204054-1</ext-link></p><p>(35) <italic><tp:taxon-name><tp:taxon-name-part taxon-name-part-type="genus" reg="Gelasia">Gelasia</tp:taxon-name-part> <tp:taxon-name-part taxon-name-part-type="species" reg="tuberosa">tuberosa</tp:taxon-name-part></tp:taxon-name></italic> (Pall.) Zaika, Sukhor. &amp; N.Kilian, comb. nov. ≡ <italic><tp:taxon-name><tp:taxon-name-part taxon-name-part-type="genus" reg="Scorzonera">Scorzonera</tp:taxon-name-part> <tp:taxon-name-part taxon-name-part-type="species" reg="tuberosa">tuberosa</tp:taxon-name-part></tp:taxon-name></italic> Pall., Reise Russ. Reich. 3: 757. 1776. <ext-link xmlns:xlink="http://www.w3.org/1999/xlink" xlink:type="simple" ext-link-type="uri" xlink:href="http://ipni.org/urn:lsid:ipni.org:names:77204057-1">urn:lsid:ipni.org:names:77204057-1</ext-link></p><p>(36) <italic><tp:taxon-name><tp:taxon-name-part taxon-name-part-type="genus" reg="Gelasia">Gelasia</tp:taxon-name-part> <tp:taxon-name-part taxon-name-part-type="species" reg="ulrichii">ulrichii</tp:taxon-name-part></tp:taxon-name></italic> (Parolly &amp; N.Kilian) Zaika, Sukhor. &amp; N.Kilian, comb. nov. ≡ <italic><tp:taxon-name><tp:taxon-name-part taxon-name-part-type="genus" reg="Scorzonera">Scorzonera</tp:taxon-name-part> <tp:taxon-name-part taxon-name-part-type="species" reg="ulrichii">ulrichii</tp:taxon-name-part></tp:taxon-name></italic> Parolly &amp; N.Kilian, Willdenowia 32: 198. 2002. <ext-link xmlns:xlink="http://www.w3.org/1999/xlink" xlink:type="simple" ext-link-type="uri" xlink:href="http://ipni.org/urn:lsid:ipni.org:names:77204058-1">urn:lsid:ipni.org:names:77204058-1</ext-link></p><p>(37) <italic><tp:taxon-name><tp:taxon-name-part taxon-name-part-type="genus" reg="Gelasia">Gelasia</tp:taxon-name-part> <tp:taxon-name-part taxon-name-part-type="species" reg="villosa">villosa</tp:taxon-name-part></tp:taxon-name></italic> (Scop.) Cass.</p></tp:treatment-sec><tp:treatment-sec sec-type="distribution" id="SECID0EC5MM"><title>Distribution area.</title><p><bold>N Africa</bold>: DZ; EG; LY; MA; TN. <bold>Europe</bold>: AL; BA; CY; ES; FR; GR; HR; IT; MD; ME; RS; RU; SI; UA. <bold>Asia-Temperate</bold>: AF; AM; AZ; CH; GE; IL; IQ; IR; JO; KG; KZ; LB; RU (Asiatic part); SY; TJ; TM; UZ. <bold>Asia-Tropical</bold>: PK.</p><p>The following species may also belong to <italic><tp:taxon-name><tp:taxon-name-part taxon-name-part-type="genus" reg="Gelasia">Gelasia</tp:taxon-name-part></tp:taxon-name></italic>, based on their morphological characters (neither included in the carpological nor in molecular analyses): <italic><tp:taxon-name><tp:taxon-name-part taxon-name-part-type="genus" reg="Scorzonera">Scorzonera</tp:taxon-name-part> <tp:taxon-name-part taxon-name-part-type="species" reg="amasiana">amasiana</tp:taxon-name-part></tp:taxon-name></italic> Hausskn. &amp; Bornm., <italic><tp:taxon-name><tp:taxon-name-part taxon-name-part-type="genus" reg="Scorzonera">S.</tp:taxon-name-part> <tp:taxon-name-part taxon-name-part-type="species" reg="boissieri">boissieri</tp:taxon-name-part></tp:taxon-name></italic> Lipsch., <italic><tp:taxon-name><tp:taxon-name-part taxon-name-part-type="genus" reg="Scorzonera">S.</tp:taxon-name-part> <tp:taxon-name-part taxon-name-part-type="species" reg="bungei">bungei</tp:taxon-name-part></tp:taxon-name></italic> Krasch. &amp; Lipsch., <italic><tp:taxon-name><tp:taxon-name-part taxon-name-part-type="genus" reg="Scorzonera">S.</tp:taxon-name-part> <tp:taxon-name-part taxon-name-part-type="species" reg="charadzae">charadzae</tp:taxon-name-part></tp:taxon-name></italic> Papava, <italic><tp:taxon-name><tp:taxon-name-part taxon-name-part-type="genus" reg="Scorzonera">S.</tp:taxon-name-part> <tp:taxon-name-part taxon-name-part-type="species" reg="gageoides">gageoides</tp:taxon-name-part></tp:taxon-name></italic> Boiss., <italic><tp:taxon-name><tp:taxon-name-part taxon-name-part-type="genus" reg="Scorzonera">S.</tp:taxon-name-part> <tp:taxon-name-part taxon-name-part-type="species" reg="ispahanica">ispahanica</tp:taxon-name-part></tp:taxon-name></italic> Boiss. ≡ <italic><tp:taxon-name><tp:taxon-name-part taxon-name-part-type="genus" reg="Lasiospora">Lasiospora</tp:taxon-name-part> <tp:taxon-name-part taxon-name-part-type="species" reg="ispahanica">ispahanica</tp:taxon-name-part></tp:taxon-name></italic> (Boiss.) Walp., <italic><tp:taxon-name><tp:taxon-name-part taxon-name-part-type="genus" reg="Scorzonera">S.</tp:taxon-name-part> <tp:taxon-name-part taxon-name-part-type="species" reg="joharchii">joharchii</tp:taxon-name-part></tp:taxon-name></italic> S.R.Safavi, <italic><tp:taxon-name><tp:taxon-name-part taxon-name-part-type="genus" reg="Scorzonera">S.</tp:taxon-name-part> <tp:taxon-name-part taxon-name-part-type="species" reg="karabelensis">karabelensis</tp:taxon-name-part></tp:taxon-name></italic> Parolly &amp; N.Kilian, <italic><tp:taxon-name><tp:taxon-name-part taxon-name-part-type="genus" reg="Scorzonera">S.</tp:taxon-name-part> <tp:taxon-name-part taxon-name-part-type="species" reg="kozlowskyi">kozlowskyi</tp:taxon-name-part></tp:taxon-name></italic> Sosn. ex Grossh., <italic><tp:taxon-name><tp:taxon-name-part taxon-name-part-type="genus" reg="Scorzonera">S.</tp:taxon-name-part> <tp:taxon-name-part taxon-name-part-type="species" reg="lipskyi">lipskyi</tp:taxon-name-part></tp:taxon-name></italic> Lipsch., <italic><tp:taxon-name><tp:taxon-name-part taxon-name-part-type="genus" reg="Scorzonera">S.</tp:taxon-name-part> <tp:taxon-name-part taxon-name-part-type="species" reg="persica">persica</tp:taxon-name-part></tp:taxon-name></italic> Boiss. &amp; Buhse, <italic><tp:taxon-name><tp:taxon-name-part taxon-name-part-type="genus" reg="Scorzonera">S.</tp:taxon-name-part> <tp:taxon-name-part taxon-name-part-type="species" reg="pulchra">pulchra</tp:taxon-name-part></tp:taxon-name></italic> Lomak., <italic><tp:taxon-name><tp:taxon-name-part taxon-name-part-type="genus" reg="Scorzonera">S.</tp:taxon-name-part> <tp:taxon-name-part taxon-name-part-type="species" reg="safievii">safievii</tp:taxon-name-part></tp:taxon-name></italic> Grossh., <italic><tp:taxon-name><tp:taxon-name-part taxon-name-part-type="genus" reg="Scorzonera">S.</tp:taxon-name-part> <tp:taxon-name-part taxon-name-part-type="species" reg="sahnea">sahnea</tp:taxon-name-part></tp:taxon-name></italic> Parsa, <italic><tp:taxon-name><tp:taxon-name-part taxon-name-part-type="genus" reg="Scorzonera">S.</tp:taxon-name-part> <tp:taxon-name-part taxon-name-part-type="species" reg="scopariiformis">scopariiformis</tp:taxon-name-part></tp:taxon-name></italic> Lipsch., <italic><tp:taxon-name><tp:taxon-name-part taxon-name-part-type="genus" reg="Scorzonera">S.</tp:taxon-name-part> <tp:taxon-name-part taxon-name-part-type="species" reg="sublanata">sublanata</tp:taxon-name-part></tp:taxon-name></italic> Lipsch., <italic><tp:taxon-name><tp:taxon-name-part taxon-name-part-type="genus" reg="Scorzonera">S.</tp:taxon-name-part> <tp:taxon-name-part taxon-name-part-type="species" reg="sericeolanata">sericeolanata</tp:taxon-name-part></tp:taxon-name></italic> (Bunge) Krasch. &amp; Lipsch., <italic><tp:taxon-name><tp:taxon-name-part taxon-name-part-type="genus" reg="Scorzonera">S.</tp:taxon-name-part> <tp:taxon-name-part taxon-name-part-type="species" reg="veratrifolia">veratrifolia</tp:taxon-name-part></tp:taxon-name></italic> Fenzl ≡ <italic><tp:taxon-name><tp:taxon-name-part taxon-name-part-type="genus" reg="Lasiospora">Lasiospora</tp:taxon-name-part> <tp:taxon-name-part taxon-name-part-type="species" reg="veratrifolia">veratrifolia</tp:taxon-name-part></tp:taxon-name></italic> (Fenzl) Walp., <italic><tp:taxon-name><tp:taxon-name-part taxon-name-part-type="genus" reg="Scorzonera">S.</tp:taxon-name-part> <tp:taxon-name-part taxon-name-part-type="species" reg="wendelboi">wendelboi</tp:taxon-name-part></tp:taxon-name></italic> Rech.f., <italic><tp:taxon-name><tp:taxon-name-part taxon-name-part-type="genus" reg="Scorzonera">S.</tp:taxon-name-part> <tp:taxon-name-part taxon-name-part-type="species" reg="woronowii">woronowii</tp:taxon-name-part></tp:taxon-name></italic> Krasch., <italic><tp:taxon-name><tp:taxon-name-part taxon-name-part-type="genus" reg="Scorzonera">S.</tp:taxon-name-part> <tp:taxon-name-part taxon-name-part-type="species" reg="xylobasis">xylobasis</tp:taxon-name-part></tp:taxon-name></italic> Rech.f., <italic><tp:taxon-name><tp:taxon-name-part taxon-name-part-type="genus" reg="Scorzonera">S.</tp:taxon-name-part> <tp:taxon-name-part taxon-name-part-type="species" reg="yildirimlii">yildirimlii</tp:taxon-name-part></tp:taxon-name></italic> A.Duran &amp; Hamzaoğlu, <italic><tp:taxon-name><tp:taxon-name-part taxon-name-part-type="genus" reg="Scorzonera">S.</tp:taxon-name-part> <tp:taxon-name-part taxon-name-part-type="species" reg="zorkunensis">zorkunensis</tp:taxon-name-part></tp:taxon-name></italic> Coşkunç. &amp; Makbul</p></tp:treatment-sec><tp:treatment-sec><!--Section generated to contain objects referenced in tp:taxon-treatment.--><fig id="F15" position="float" orientation="portrait"><object-id xmlns:xlink="http://www.w3.org/1999/xlink" content-type="doi" xlink:type="simple">10.3897/phytokeys.137.46544.figure15</object-id><object-id xmlns:xlink="http://www.w3.org/1999/xlink" content-type="arpha" xlink:type="simple">7979191B-5569-5D8B-9859-81B17279089D</object-id><label>Figure 15.</label><caption><p>Images of living plants. <bold>A, B</bold> – <italic><tp:taxon-name><tp:taxon-name-part taxon-name-part-type="genus" reg="Tourneuxia">Tourneuxia</tp:taxon-name-part> <tp:taxon-name-part taxon-name-part-type="species" reg="variifolia">variifolia</tp:taxon-name-part></tp:taxon-name></italic> (Morocco, near Mrhimina). Photographs by A. Garcin (<ext-link xmlns:xlink="http://www.w3.org/1999/xlink" xlink:type="simple" ext-link-type="uri" xlink:href="http://www.teline.fr">www.teline.fr</ext-link>) <bold>C</bold> – <italic><tp:taxon-name><tp:taxon-name-part taxon-name-part-type="genus" reg="Gelasia">Gelasia</tp:taxon-name-part> <tp:taxon-name-part taxon-name-part-type="species" reg="villosa">villosa</tp:taxon-name-part></tp:taxon-name></italic> (cult. in BG Berlin, 13 Jun 2010). Photograph by N. Kilian <bold>D, E, F</bold> – <italic><tp:taxon-name><tp:taxon-name-part taxon-name-part-type="genus" reg="Gelasia">Gelasia</tp:taxon-name-part> <tp:taxon-name-part taxon-name-part-type="species" reg="rigida">rigida</tp:taxon-name-part></tp:taxon-name></italic> (Jordan, Nakeb, 1250 m alt., 8 May 2019). Photograph by O. Fragman-Sapir. <bold>D</bold> general view <bold>E</bold> capitula in flowering <bold>F</bold> capitula in fruiting, a part of achenes had fallen off <bold>G</bold><italic><tp:taxon-name><tp:taxon-name-part taxon-name-part-type="genus" reg="Geropogon">Geropogon</tp:taxon-name-part> <tp:taxon-name-part taxon-name-part-type="species" reg="hybridus">hybridus</tp:taxon-name-part></tp:taxon-name></italic> (Greece, Lefkas, 15 May 2016). Photograph by E. Willing <bold>H</bold><italic><tp:taxon-name><tp:taxon-name-part taxon-name-part-type="genus" reg="Koelpinia">Koelpinia</tp:taxon-name-part> <tp:taxon-name-part taxon-name-part-type="species" reg="linearis">linearis</tp:taxon-name-part></tp:taxon-name></italic> (Qatar, Khashem Al Nekhsh area, 18 Mar 2016). Photograph by A. Sergeev.</p></caption><graphic xmlns:xlink="http://www.w3.org/1999/xlink" xlink:href="phytokeys-137-001-g015.jpg" position="float" orientation="portrait" xlink:type="simple" id="oo_370363.jpg"><uri content-type="original_file" xlink:type="simple">https://binary.pensoft.net/fig/370363</uri></graphic></fig></tp:treatment-sec><ref-list><ref id="B103"><mixed-citation xmlns:xlink="http://www.w3.org/1999/xlink" xlink:type="simple"><person-group><name name-style="western"><surname>Tzvelev</surname><given-names>NN</given-names></name></person-group> (<year>1989</year>) <article-title><italic><tp:taxon-name><tp:taxon-name-part taxon-name-part-type="genus">Scorzonera</tp:taxon-name-part></tp:taxon-name></italic>.</article-title> In: <person-group><name name-style="western"><surname>Tzvelev</surname><given-names>NN</given-names></name></person-group> (<role>Ed.</role>) <issue-title>Flora Evropeyskoy Chasti SSSR, Vol.</issue-title><source>8. Nauka, Leningrad</source>, <fpage>37</fpage>–<lpage>46</lpage>. [in Russian]</mixed-citation></ref><ref id="B102"><mixed-citation xmlns:xlink="http://www.w3.org/1999/xlink" xlink:type="simple"><person-group><name name-style="western"><surname>Turland</surname><given-names>NJ</given-names></name><name name-style="western"><surname>Wiersema</surname><given-names>JH</given-names></name><name name-style="western"><surname>Barrie</surname><given-names>FR</given-names></name><name name-style="western"><surname>Greuter</surname><given-names>W</given-names></name><name name-style="western"><surname>Hawksworth</surname><given-names>DL</given-names></name><name name-style="western"><surname>Herendeen</surname><given-names>PS</given-names></name><name name-style="western"><surname>Knapp</surname><given-names>S</given-names></name><name name-style="western"><surname>Kusber</surname><given-names>W-H</given-names></name><name name-style="western"><surname>Li</surname><given-names>D-Z</given-names></name><name name-style="western"><surname>Marhold</surname><given-names>K</given-names></name><name name-style="western"><surname>May</surname><given-names>TW</given-names></name><name name-style="western"><surname>McNeill</surname><given-names>J</given-names></name><name name-style="western"><surname>Monro</surname><given-names>AM</given-names></name><name name-style="western"><surname>Pradeo</surname><given-names>J</given-names></name><name name-style="western"><surname>Price</surname><given-names>MJ</given-names></name><name name-style="western"><surname>Smith</surname><given-names>G</given-names></name></person-group> (<year>2018</year>) Internation Code of Nomenclature for algae, fungi, and plants (Shenzen Code), adopted by the Nineteenth Internatonal Botanical Congress Shenzen, China, July 2017. Regnum Vegetabile 159. <ext-link xlink:type="simple" ext-link-type="doi" xlink:href="10.12705/Code.2018">https://doi.org/10.12705/Code.2018</ext-link></mixed-citation></ref><ref id="B9"><mixed-citation xmlns:xlink="http://www.w3.org/1999/xlink" xlink:type="simple"><person-group><name name-style="western"><surname>Blackmore</surname><given-names>S</given-names></name></person-group> (<year>1982</year>) <article-title>Palynology of subtribe <tp:taxon-name><tp:taxon-name-part taxon-name-part-type="genus">Scorzonerinae</tp:taxon-name-part></tp:taxon-name> (<tp:taxon-name><tp:taxon-name-part taxon-name-part-type="family">Compositae</tp:taxon-name-part></tp:taxon-name>. <tp:taxon-name><tp:taxon-name-part taxon-name-part-type="genus">Lactuceae</tp:taxon-name-part></tp:taxon-name>) and its taxonomic significance.</article-title><source>Grana</source><volume>21</volume>(<issue>3</issue>): <fpage>149</fpage>–<lpage>160</lpage>. <ext-link xlink:type="simple" ext-link-type="doi" xlink:href="10.1080/00173138209427691">https://doi.org/10.1080/00173138209427691</ext-link></mixed-citation></ref><ref id="B79"><mixed-citation xmlns:xlink="http://www.w3.org/1999/xlink" xlink:type="simple"><person-group><name name-style="western"><surname>Pinar</surname><given-names>NM</given-names></name><name name-style="western"><surname>Coşkunçelebı</surname><given-names>K</given-names></name><name name-style="western"><surname>Şimsek</surname><given-names>D</given-names></name><name name-style="western"><surname>Okur</surname><given-names>S</given-names></name><name name-style="western"><surname>Makbul</surname><given-names>S</given-names></name><name name-style="western"><surname>Acar</surname><given-names>A</given-names></name></person-group> (<year>2016</year>) <article-title>Pollen morphology of <italic><tp:taxon-name><tp:taxon-name-part taxon-name-part-type="genus">Scorzonera</tp:taxon-name-part></tp:taxon-name></italic> (<tp:taxon-name><tp:taxon-name-part taxon-name-part-type="genus">Asteraceae</tp:taxon-name-part></tp:taxon-name>) in Turkey.</article-title><source>Phytotaxa</source><volume>252</volume>(<issue>4</issue>): <fpage>233</fpage>–<lpage>262</lpage>. <ext-link xlink:type="simple" ext-link-type="doi" xlink:href="10.11646/phytotaxa.252.4.1">https://doi.org/10.11646/phytotaxa.252.4.1</ext-link></mixed-citation></ref></ref-list></tp:taxon-treatment>
