# Supplementary material for: Scorzonera sensu lato (Asteraceae, Cichorieae) – taxonomic reassessment in the light of new molecular phylogenetic and carpological analyses
Source: PhytoKeys. 2020 Jan 8;137:1–85. doi: 10.3897/phytokeys.137.46544 (PMC6962254; doi:10.3897/phytokeys.137.46544)
Supplement: XML Treatment for Epilasia [file phytokeys.137.46544-treatment3.xml]

<!DOCTYPE tp:taxon-treatment
  PUBLIC "-//TaxonX//DTD Taxonomic Treatment Publishing DTD v0 20100105//EN" "tax-treatment-NSO.dtd">
<tp:taxon-treatment xmlns:tp="http://www.plazi.org/taxpub"><tp:treatment-meta><kwd-group><label>Taxon classification</label><kwd><named-content xmlns:xlink="http://www.w3.org/1999/xlink" content-type="kingdom">Plantae</named-content></kwd><kwd><named-content xmlns:xlink="http://www.w3.org/1999/xlink" content-type="order">Asterales</named-content></kwd><kwd><named-content xmlns:xlink="http://www.w3.org/1999/xlink" content-type="family">Asteraceae</named-content></kwd></kwd-group><mixed-citation publication-type="journal"><person-group><name><surname>Zaika</surname><given-names>Maxim A.</given-names></name><name><surname>Kilian</surname><given-names>Norbert</given-names></name><name><surname>Jones</surname><given-names>Katy</given-names></name><name><surname>Krinitsina</surname><given-names>Anastasiya A.</given-names></name><name><surname>Nilova</surname><given-names>Maya V.</given-names></name><name><surname>Speranskaya</surname><given-names>Anna S.</given-names></name><name><surname>Sukhorukov</surname><given-names>Alexander P.</given-names></name></person-group><article-title><italic><tp:taxon-name><tp:taxon-name-part taxon-name-part-type="genus" reg="Scorzonera">Scorzonera</tp:taxon-name-part></tp:taxon-name></italic> sensu lato (<tp:taxon-name><tp:taxon-name-part taxon-name-part-type="genus" reg="Asteraceae">Asteraceae</tp:taxon-name-part></tp:taxon-name>, <tp:taxon-name><tp:taxon-name-part taxon-name-part-type="tribe">Cichorieae</tp:taxon-name-part></tp:taxon-name>) – taxonomic reassessment in the light of new molecular phylogenetic and carpological analyses</article-title><source>PhytoKeys</source><day>08</day><month>1</month><year>2020</year><volume>137</volume><fpage>1</fpage><lpage>85</lpage><pub-id pub-id-type="doi">10.3897/phytokeys.137.46544</pub-id></mixed-citation></tp:treatment-meta><tp:nomenclature><tp:taxon-name><object-id xmlns:xlink="http://www.w3.org/1999/xlink" content-type="arpha" xlink:type="simple">0D02DDA2-9E5C-5225-ACDD-B2F928FF5430</object-id>
              <tp:taxon-name-part taxon-name-part-type="genus" reg="Epilasia">Epilasia</tp:taxon-name-part>
            </tp:taxon-name><tp:taxon-authority>(Bunge) Benth. in Bentham &amp; Hooker, Gen. Pl. 2: 532. 1873.</tp:taxon-authority><tp:nomenclature-citation-list><tp:nomenclature-citation><tp:taxon-name>
                  <tp:taxon-name-part taxon-name-part-type="genus" reg="Scorzonera"/>
                  <tp:taxon-name-part taxon-name-part-type="section" reg="Epilasia"/>
                </tp:taxon-name><comment>≡ <tp:taxon-name><tp:taxon-name-part taxon-name-part-type="genus" reg="Scorzonera">Scorzonera</tp:taxon-name-part> <tp:taxon-name-part taxon-name-part-type="infraspecific-rank">sect.</tp:taxon-name-part> <tp:taxon-name-part taxon-name-part-type="section" reg="Epilasia">Epilasia</tp:taxon-name-part></tp:taxon-name> Bunge, Beitr. Fl. Russl.: 200. 1852. Lectotype (designated by <xref ref-type="bibr" rid="B58">Lipschitz (1964</xref>: 111): <tp:taxon-name><tp:taxon-name-part taxon-name-part-type="genus" reg="Epilasia">Epilasia</tp:taxon-name-part> <tp:taxon-name-part taxon-name-part-type="species" reg="hemilasia">hemilasia</tp:taxon-name-part></tp:taxon-name> (Bunge) Kuntze </comment></tp:nomenclature-citation></tp:nomenclature-citation-list></tp:nomenclature><tp:treatment-sec sec-type="Diagnostic features" id="SECID0EVJNM"><title>Diagnostic features.</title><p>Annual herbs; phyllaries in two rows, outer herbaceous, leaflike, about equalling in length the inner phyllaries; pollen with 18 lacunae; achenes with carpopodium; pappus arising from flat or caplike pappus disk, grey to blackish; bristles plumose, 5–10 of them longer, scabrid distally.</p></tp:treatment-sec><tp:treatment-sec sec-type="description" id="SECID0E1JNM"><title>Description.</title><p><bold><italic>Habit, life form, subterranean parts:</italic></bold> annual herbs with taproot.</p><p><bold><italic>Leaves:</italic></bold> rosulate and lower stem leaves petiolate, upper stem leaves sessile, lanceolate to ovate, margin flat or somewhat undulate and serrulate.</p><p><bold><italic>Stem, synflorescence:</italic></bold> stems solitary or more frequently several (three to five), glabrous to arachnoid hairy; capitula terminal, solitary or up to eight on the stem.</p><p><bold><italic>Pollen:</italic></bold> echinolophate, tricolporate and each colpus divided into 2 lacunae, with 18 (6 aporal, 6 paraporal, 6 polar) lacunae (<xref ref-type="bibr" rid="B9">Blackmore 1982</xref>), synapomorphic pollen type.</p><p><bold><italic>Capitula:</italic></bold> involucre glabrous or hairy, phyllaries biseriate, outer 3–6 herbaceous, leaflike, about equal in length to the 5 inner linear-lanceolate phyllaries; receptacle flat, naked; florets more that 12, pale yellow to pale violet [or pale red or blue], more or less exceeding the involucre.</p><p><bold><italic>Achenes:</italic></bold> 5–10 mm, terete or with 5–10 less distinct ribs, glabrous, with carpopodium and stout hair-like papillae; either with apical flat pappus disk and pappus (<italic><tp:taxon-name><tp:taxon-name-part taxon-name-part-type="genus" reg="Epilasia">E.</tp:taxon-name-part> <tp:taxon-name-part taxon-name-part-type="species" reg="acrolasia">acrolasia</tp:taxon-name-part></tp:taxon-name></italic>, <italic><tp:taxon-name><tp:taxon-name-part taxon-name-part-type="genus" reg="Epilasia">E.</tp:taxon-name-part> <tp:taxon-name-part taxon-name-part-type="species" reg="mirabilis">mirabilis</tp:taxon-name-part></tp:taxon-name></italic>) or with conic caplike pappus disk and pappus covering the upper half of the achene (<italic><tp:taxon-name><tp:taxon-name-part taxon-name-part-type="genus" reg="Epilasia">E.</tp:taxon-name-part> <tp:taxon-name-part taxon-name-part-type="species" reg="hemilasia">hemilasia</tp:taxon-name-part></tp:taxon-name></italic>); pericarp with thin-walled subepidermal parenchymatous sheath, the cell walls of which can be filled with the tannins and continuous sclerenchymatous layers orientated parallel to the fruit axis (but sometimes perpendicular in the ribs of <italic><tp:taxon-name><tp:taxon-name-part taxon-name-part-type="genus" reg="Epilasia">E.</tp:taxon-name-part> <tp:taxon-name-part taxon-name-part-type="species" reg="mirabilis">mirabilis</tp:taxon-name-part></tp:taxon-name></italic>), air cavities absent.</p><p><bold><italic>Pappus:</italic></bold> 5–8 mm, dense, ash-grey or rusty, five of its bristles (rarely more) fragile, barbellate at tip, other bristles long-plumose or rarely bristles plumose in lower portion and scabrid in upper portion.</p></tp:treatment-sec><tp:treatment-sec sec-type="Chromosome number" id="SECID0E6MNM"><title>Chromosome number.</title><p>x = 12, amphiploids.</p></tp:treatment-sec><tp:treatment-sec sec-type="Species" id="SECID0EENNM"><title>Species.</title><p>(1) <italic><tp:taxon-name><tp:taxon-name-part taxon-name-part-type="genus" reg="Epilasia">E.</tp:taxon-name-part> <tp:taxon-name-part taxon-name-part-type="species" reg="acrolasia">acrolasia</tp:taxon-name-part></tp:taxon-name></italic> (Bunge) C.B.Clarke ex Lipsch.</p><p>(2) <italic><tp:taxon-name><tp:taxon-name-part taxon-name-part-type="genus" reg="Epilasia">E.</tp:taxon-name-part> <tp:taxon-name-part taxon-name-part-type="species" reg="hemilasia">hemilasia</tp:taxon-name-part></tp:taxon-name></italic> (Bunge) Kuntze</p><p>(3) <italic><tp:taxon-name><tp:taxon-name-part taxon-name-part-type="genus" reg="Epilasia">E.</tp:taxon-name-part> <tp:taxon-name-part taxon-name-part-type="species" reg="mirabilis">mirabilis</tp:taxon-name-part></tp:taxon-name></italic> Lipsch.</p></tp:treatment-sec><tp:treatment-sec sec-type="distribution" id="SECID0EPONM"><title>Distribution area.</title><p><bold>Asia-Temperate</bold>: AF; AM; AZ; CN; GE; IQ; IR; KG; KZ; LB; SY; TJ; TM; UZ. <bold>Asia-Tropical</bold>: PK.</p></tp:treatment-sec><ref-list><ref id="B58"><mixed-citation xmlns:xlink="http://www.w3.org/1999/xlink" xlink:type="simple"><person-group><name name-style="western"><surname>Lipschitz</surname><given-names>[Lipshits] SYu</given-names></name></person-group> (<year>1964</year>) <article-title><italic><tp:taxon-name><tp:taxon-name-part taxon-name-part-type="genus">Scorzonera</tp:taxon-name-part></tp:taxon-name></italic>.</article-title> In: <person-group><name name-style="western"><surname>Bobrov</surname><given-names>EG</given-names></name><name name-style="western"><surname>Tzvelev</surname><given-names>NN</given-names></name></person-group> (<role>Eds</role>) <issue-title>Flora USSR, Vol.</issue-title><source>29. Izdatelstvo Akademii Nauk, Moscow –Leningrad</source>, <fpage>27</fpage>–<lpage>111</lpage>. [in Russian]</mixed-citation></ref><ref id="B9"><mixed-citation xmlns:xlink="http://www.w3.org/1999/xlink" xlink:type="simple"><person-group><name name-style="western"><surname>Blackmore</surname><given-names>S</given-names></name></person-group> (<year>1982</year>) <article-title>Palynology of subtribe <tp:taxon-name><tp:taxon-name-part taxon-name-part-type="genus">Scorzonerinae</tp:taxon-name-part></tp:taxon-name> (<tp:taxon-name><tp:taxon-name-part taxon-name-part-type="family">Compositae</tp:taxon-name-part></tp:taxon-name>. <tp:taxon-name><tp:taxon-name-part taxon-name-part-type="genus">Lactuceae</tp:taxon-name-part></tp:taxon-name>) and its taxonomic significance.</article-title><source>Grana</source><volume>21</volume>(<issue>3</issue>): <fpage>149</fpage>–<lpage>160</lpage>. <ext-link xlink:type="simple" ext-link-type="doi" xlink:href="10.1080/00173138209427691">https://doi.org/10.1080/00173138209427691</ext-link></mixed-citation></ref></ref-list></tp:taxon-treatment>
