# Supplementary material for: Scorzonera sensu lato (Asteraceae, Cichorieae) – taxonomic reassessment in the light of new molecular phylogenetic and carpological analyses
Source: PhytoKeys. 2020 Jan 8;137:1–85. doi: 10.3897/phytokeys.137.46544 (PMC6962254; doi:10.3897/phytokeys.137.46544)
Supplement: XML Treatment for Tragopogon [file phytokeys.137.46544-treatment4.xml]

<!DOCTYPE tp:taxon-treatment
  PUBLIC "-//TaxonX//DTD Taxonomic Treatment Publishing DTD v0 20100105//EN" "tax-treatment-NSO.dtd">
<tp:taxon-treatment xmlns:tp="http://www.plazi.org/taxpub"><tp:treatment-meta><kwd-group><label>Taxon classification</label><kwd><named-content xmlns:xlink="http://www.w3.org/1999/xlink" content-type="kingdom">Plantae</named-content></kwd><kwd><named-content xmlns:xlink="http://www.w3.org/1999/xlink" content-type="order">Asterales</named-content></kwd><kwd><named-content xmlns:xlink="http://www.w3.org/1999/xlink" content-type="family">Asteraceae</named-content></kwd></kwd-group><mixed-citation publication-type="journal"><person-group><name><surname>Zaika</surname><given-names>Maxim A.</given-names></name><name><surname>Kilian</surname><given-names>Norbert</given-names></name><name><surname>Jones</surname><given-names>Katy</given-names></name><name><surname>Krinitsina</surname><given-names>Anastasiya A.</given-names></name><name><surname>Nilova</surname><given-names>Maya V.</given-names></name><name><surname>Speranskaya</surname><given-names>Anna S.</given-names></name><name><surname>Sukhorukov</surname><given-names>Alexander P.</given-names></name></person-group><article-title><italic><tp:taxon-name><tp:taxon-name-part taxon-name-part-type="genus" reg="Scorzonera">Scorzonera</tp:taxon-name-part></tp:taxon-name></italic> sensu lato (<tp:taxon-name><tp:taxon-name-part taxon-name-part-type="genus" reg="Asteraceae">Asteraceae</tp:taxon-name-part></tp:taxon-name>, <tp:taxon-name><tp:taxon-name-part taxon-name-part-type="tribe">Cichorieae</tp:taxon-name-part></tp:taxon-name>) – taxonomic reassessment in the light of new molecular phylogenetic and carpological analyses</article-title><source>PhytoKeys</source><day>08</day><month>1</month><year>2020</year><volume>137</volume><fpage>1</fpage><lpage>85</lpage><pub-id pub-id-type="doi">10.3897/phytokeys.137.46544</pub-id></mixed-citation></tp:treatment-meta><tp:nomenclature><tp:taxon-name><object-id xmlns:xlink="http://www.w3.org/1999/xlink" content-type="arpha" xlink:type="simple">B5EC8B81-0647-56F5-B1FE-ADE1B093FF74</object-id>
              <tp:taxon-name-part taxon-name-part-type="genus" reg="Tragopogon">Tragopogon</tp:taxon-name-part>
            </tp:taxon-name><tp:taxon-authority>L., Sp. Pl. 2: 789. 1753.</tp:taxon-authority></tp:nomenclature><tp:treatment-sec sec-type="Lectotype" id="SECID0EYPNM"><title>Lectotype.</title><p>(Díaz de la Guardia &amp; Blanca in <xref ref-type="bibr" rid="B45">Jarvis et al. 1993</xref>: 95): <italic><tp:taxon-name><tp:taxon-name-part taxon-name-part-type="genus" reg="Tragopogon">Tragopogon</tp:taxon-name-part> <tp:taxon-name-part taxon-name-part-type="species" reg="porrifolius">porrifolius</tp:taxon-name-part></tp:taxon-name></italic> L.</p></tp:treatment-sec><tp:treatment-sec sec-type="Diagnostic features" id="SECID0ENQNM"><title>Diagnostic features.</title><p>Biennial or perennial herbs with taproot; leaves mostly graminoid; involucre with phyllaries in a single series; capitula with &gt; 20 yellow, orange, violet or purple florets; achenes often with a prominent beak; pappus plumose.</p></tp:treatment-sec><tp:treatment-sec sec-type="description" id="SECID0ESQNM"><title>Description.</title><p><bold><italic>Habit, life form, subterranean parts:</italic></bold> Biennial or perennial herbs with a taproot.</p><p><bold><italic>Leaves:</italic></bold> rosulate and cauline, graminoid (sessile, subamplexicaule, with prominent midrib), linear to oblong, margin entire or undulate.</p><p><bold><italic>Stem, synflorescence:</italic></bold> stem solitary or branched, always leafy, glabrous to lanate; peduncle sometimes inflated.</p><p><bold><italic>Capitula:</italic></bold> involucre glabrous to lanate, cylindrical, phyllaries in one series, triangular or oblong, equal in size, acute, receptacle flat, naked; with &gt; 20 florets, of various length ratios compared to involucre, yellow, orange, violet or purple.</p><p><bold><italic>Pollen:</italic></bold> echinolophate, tricolporate and each colpus divided into 2 lacunae, with 15 (6 abporal, 3 equatorial 6 interporal) lacunae (<xref ref-type="bibr" rid="B9">Blackmore 1982</xref>).</p><p><bold><italic>Achenes:</italic></bold> 9–55 mm, cylindrical, without carpopodium, often with a beak exceeding the length of the achene body, with 5–10 ribs, rarely some of them winglike enlarged, surface usually papillate and with stout conglomerations, rarely smooth; achene wall with parenchyma of thick-walled cells, air cavities usually present, small or large, sclerenchyma continuous, forming a sheath, cells orientated parallel to the achene axis.</p><p><bold><italic>Pappus:</italic></bold> 6–40 mm, bristles plumose in lower, scabrid in upper part, white, dirty white, yellowish or fulvous.</p></tp:treatment-sec><tp:treatment-sec sec-type="Chromosome number" id="SECID0ELSNM"><title>Chromosome number.</title><p>x = 7, diploid.</p></tp:treatment-sec><tp:treatment-sec sec-type="Species" id="SECID0EQSNM"><title>Species.</title><p>Appr. 150 species. The largest genus in <tp:taxon-name><tp:taxon-name-part taxon-name-part-type="genus" reg="Scorzonerinae">Scorzonerinae</tp:taxon-name-part></tp:taxon-name> after splitting of <italic><tp:taxon-name><tp:taxon-name-part taxon-name-part-type="genus" reg="Scorzonera">Scorzonera</tp:taxon-name-part></tp:taxon-name></italic>.</p></tp:treatment-sec><tp:treatment-sec sec-type="distribution" id="SECID0EDTNM"><title>Distribution area.</title><p><bold>N Africa</bold>: DZ; EG; LY; TN. <bold>Europe</bold>: all countries; <bold>Asia-Temperate</bold>: AF; AM; AZ; CH; GE; IL; IQ; IR; JO; KG; KW; KZ; LB; SY; SA; TJ; TK; TR; UZ. <bold>Asia-Tropical</bold>: IN; NP; PK.</p></tp:treatment-sec><ref-list><ref id="B45"><mixed-citation xmlns:xlink="http://www.w3.org/1999/xlink" xlink:type="simple"><person-group><name name-style="western"><surname>Jarvis</surname><given-names>CE</given-names></name><name name-style="western"><surname>Barrie</surname><given-names>FR</given-names></name><name name-style="western"><surname>Allan</surname><given-names>DM</given-names></name><name name-style="western"><surname>Reveal</surname><given-names>JL</given-names></name></person-group> (<year>1993</year>) <article-title>A list of Linnaean generic names and their types.</article-title><source>Regnum Vegetabile</source><volume>127</volume>: <fpage>1</fpage>–<lpage>100</lpage>.</mixed-citation></ref><ref id="B9"><mixed-citation xmlns:xlink="http://www.w3.org/1999/xlink" xlink:type="simple"><person-group><name name-style="western"><surname>Blackmore</surname><given-names>S</given-names></name></person-group> (<year>1982</year>) <article-title>Palynology of subtribe <tp:taxon-name><tp:taxon-name-part taxon-name-part-type="genus">Scorzonerinae</tp:taxon-name-part></tp:taxon-name> (<tp:taxon-name><tp:taxon-name-part taxon-name-part-type="family">Compositae</tp:taxon-name-part></tp:taxon-name>. <tp:taxon-name><tp:taxon-name-part taxon-name-part-type="genus">Lactuceae</tp:taxon-name-part></tp:taxon-name>) and its taxonomic significance.</article-title><source>Grana</source><volume>21</volume>(<issue>3</issue>): <fpage>149</fpage>–<lpage>160</lpage>. <ext-link xlink:type="simple" ext-link-type="doi" xlink:href="10.1080/00173138209427691">https://doi.org/10.1080/00173138209427691</ext-link></mixed-citation></ref></ref-list></tp:taxon-treatment>
