# Supplementary material for: Scorzonera sensu lato (Asteraceae, Cichorieae) – taxonomic reassessment in the light of new molecular phylogenetic and carpological analyses
Source: PhytoKeys. 2020 Jan 8;137:1–85. doi: 10.3897/phytokeys.137.46544 (PMC6962254; doi:10.3897/phytokeys.137.46544)
Supplement: XML Treatment for Geropogon [file phytokeys.137.46544-treatment5.xml]

<!DOCTYPE tp:taxon-treatment
  PUBLIC "-//TaxonX//DTD Taxonomic Treatment Publishing DTD v0 20100105//EN" "tax-treatment-NSO.dtd">
<tp:taxon-treatment xmlns:tp="http://www.plazi.org/taxpub"><tp:treatment-meta><kwd-group><label>Taxon classification</label><kwd><named-content xmlns:xlink="http://www.w3.org/1999/xlink" content-type="kingdom">Plantae</named-content></kwd><kwd><named-content xmlns:xlink="http://www.w3.org/1999/xlink" content-type="order">Asterales</named-content></kwd><kwd><named-content xmlns:xlink="http://www.w3.org/1999/xlink" content-type="family">Asteraceae</named-content></kwd></kwd-group><mixed-citation publication-type="journal"><person-group><name><surname>Zaika</surname><given-names>Maxim A.</given-names></name><name><surname>Kilian</surname><given-names>Norbert</given-names></name><name><surname>Jones</surname><given-names>Katy</given-names></name><name><surname>Krinitsina</surname><given-names>Anastasiya A.</given-names></name><name><surname>Nilova</surname><given-names>Maya V.</given-names></name><name><surname>Speranskaya</surname><given-names>Anna S.</given-names></name><name><surname>Sukhorukov</surname><given-names>Alexander P.</given-names></name></person-group><article-title><italic><tp:taxon-name><tp:taxon-name-part taxon-name-part-type="genus" reg="Scorzonera">Scorzonera</tp:taxon-name-part></tp:taxon-name></italic> sensu lato (<tp:taxon-name><tp:taxon-name-part taxon-name-part-type="genus" reg="Asteraceae">Asteraceae</tp:taxon-name-part></tp:taxon-name>, <tp:taxon-name><tp:taxon-name-part taxon-name-part-type="tribe">Cichorieae</tp:taxon-name-part></tp:taxon-name>) – taxonomic reassessment in the light of new molecular phylogenetic and carpological analyses</article-title><source>PhytoKeys</source><day>08</day><month>1</month><year>2020</year><volume>137</volume><fpage>1</fpage><lpage>85</lpage><pub-id pub-id-type="doi">10.3897/phytokeys.137.46544</pub-id></mixed-citation></tp:treatment-meta><tp:nomenclature><tp:taxon-name><object-id xmlns:xlink="http://www.w3.org/1999/xlink" content-type="arpha" xlink:type="simple">3C71AA19-9ABF-5131-BEC8-E59BC064D63B</object-id>
              <tp:taxon-name-part taxon-name-part-type="genus" reg="Geropogon">Geropogon</tp:taxon-name-part>
            </tp:taxon-name><tp:taxon-authority>L., Sp. Pl., ed.2, 2: 1109. 1763.</tp:taxon-authority></tp:nomenclature><tp:treatment-sec sec-type="type species" id="SECID0EQUNM"><title>Type species.</title><p><italic><tp:taxon-name><tp:taxon-name-part taxon-name-part-type="genus" reg="Geropogon">Geropogon</tp:taxon-name-part> <tp:taxon-name-part taxon-name-part-type="species" reg="glaber">glaber</tp:taxon-name-part></tp:taxon-name></italic> L. (≡ <italic><tp:taxon-name><tp:taxon-name-part taxon-name-part-type="genus" reg="Geropogon">G.</tp:taxon-name-part> <tp:taxon-name-part taxon-name-part-type="species" reg="hybridus">hybridus</tp:taxon-name-part></tp:taxon-name></italic> (L.) Sch.Bip.)</p></tp:treatment-sec><tp:treatment-sec sec-type="Diagnostic features" id="SECID0EMVNM"><title>Diagnostic features.</title><p>Involucre with phyllaries in a single series; pappus of marginal achenes of five scabrid rays, pappus of inner achenes with plumose bristles.</p></tp:treatment-sec><tp:treatment-sec sec-type="description" id="SECID0ERVNM"><title>Description.</title><p><bold><italic>Habit, life form, subterranean parts:</italic></bold> annual, ephemere.</p><p><bold><italic>Leaves:</italic></bold> rosulate and cauline, graminoid (sessile, subamplexicaule, with prominent midrib), linear or lanceolate, margin entire.</p><p><bold><italic>Stem, synflorescence:</italic></bold> stem solitary or branched, always leafy, glabrous; peduncle slightly inflated.</p><p><bold><italic>Capitula:</italic></bold> involucre glabrous, cylindrical, phyllaries 7–8, linear-lanceolate, in a single series, equal in size, to ~30 mm; receptacle flat, marginally hairy; florets 10–20, much exceeded by the involucre, violet or purple (Fig. <xref ref-type="fig" rid="F15">15G</xref>).</p><p><bold><italic>Pollen:</italic></bold> echinolophate, tricolporate and each colpus divided into 2 lacunae, with 24 (6 abporal, 6 equatorial, 6 interporal, 6 polar) lacunae (<xref ref-type="bibr" rid="B9">Blackmore 1982</xref>).</p><p><bold><italic>Achenes:</italic></bold> 32–50 mm, cylindrical, without carpopodium, with a long beak exceeding the length of the achene body, without distinct ribs, surface usually papillate and with stout conglomerations; achene wall with parenchyma of thick-walled cells, air cavities present, small, sclerenchyma continuous, forming a sheath, cells orientated parallel to the achene axis, tannins present.</p><p><bold><italic>Pappus:</italic></bold> with 5 glabrous awns 3–12 mm in outer achenes and plumose with dirty white bristles in inner achenes.</p></tp:treatment-sec><tp:treatment-sec sec-type="Chromosome number" id="SECID0EOXNM"><title>Chromosome number.</title><p>x = 6.</p></tp:treatment-sec><tp:treatment-sec sec-type="Species" id="SECID0ETXNM"><title>Species.</title><p>(1) <italic><tp:taxon-name><tp:taxon-name-part taxon-name-part-type="genus" reg="Geropogon">Geropogon</tp:taxon-name-part> <tp:taxon-name-part taxon-name-part-type="species" reg="hybridus">hybridus</tp:taxon-name-part></tp:taxon-name></italic> (L.) Sch.Bip.</p></tp:treatment-sec><tp:treatment-sec sec-type="distribution" id="SECID0EEYNM"><title>Distribution area.</title><p><bold>N Africa</bold>: EG; DZ; LY; MA; TN. <bold>Europe</bold>: AL; BG; CY; ES; FR; GR; HR; IT; MD; MT; PT; RU; UA. <bold>Asia-Temperate</bold>: AM; AZ; IQ; IL; IR; JO; LB; SY; TR.</p><p>Rare alien in DE.</p></tp:treatment-sec><tp:treatment-sec><!--Section generated to contain objects referenced in tp:taxon-treatment.--><fig id="F15" position="float" orientation="portrait"><object-id xmlns:xlink="http://www.w3.org/1999/xlink" content-type="doi" xlink:type="simple">10.3897/phytokeys.137.46544.figure15</object-id><object-id xmlns:xlink="http://www.w3.org/1999/xlink" content-type="arpha" xlink:type="simple">7979191B-5569-5D8B-9859-81B17279089D</object-id><label>Figure 15.</label><caption><p>Images of living plants. <bold>A, B</bold> – <italic><tp:taxon-name><tp:taxon-name-part taxon-name-part-type="genus" reg="Tourneuxia">Tourneuxia</tp:taxon-name-part> <tp:taxon-name-part taxon-name-part-type="species" reg="variifolia">variifolia</tp:taxon-name-part></tp:taxon-name></italic> (Morocco, near Mrhimina). Photographs by A. Garcin (<ext-link xmlns:xlink="http://www.w3.org/1999/xlink" xlink:type="simple" ext-link-type="uri" xlink:href="http://www.teline.fr">www.teline.fr</ext-link>) <bold>C</bold> – <italic><tp:taxon-name><tp:taxon-name-part taxon-name-part-type="genus" reg="Gelasia">Gelasia</tp:taxon-name-part> <tp:taxon-name-part taxon-name-part-type="species" reg="villosa">villosa</tp:taxon-name-part></tp:taxon-name></italic> (cult. in BG Berlin, 13 Jun 2010). Photograph by N. Kilian <bold>D, E, F</bold> – <italic><tp:taxon-name><tp:taxon-name-part taxon-name-part-type="genus" reg="Gelasia">Gelasia</tp:taxon-name-part> <tp:taxon-name-part taxon-name-part-type="species" reg="rigida">rigida</tp:taxon-name-part></tp:taxon-name></italic> (Jordan, Nakeb, 1250 m alt., 8 May 2019). Photograph by O. Fragman-Sapir. <bold>D</bold> general view <bold>E</bold> capitula in flowering <bold>F</bold> capitula in fruiting, a part of achenes had fallen off <bold>G</bold><italic><tp:taxon-name><tp:taxon-name-part taxon-name-part-type="genus" reg="Geropogon">Geropogon</tp:taxon-name-part> <tp:taxon-name-part taxon-name-part-type="species" reg="hybridus">hybridus</tp:taxon-name-part></tp:taxon-name></italic> (Greece, Lefkas, 15 May 2016). Photograph by E. Willing <bold>H</bold><italic><tp:taxon-name><tp:taxon-name-part taxon-name-part-type="genus" reg="Koelpinia">Koelpinia</tp:taxon-name-part> <tp:taxon-name-part taxon-name-part-type="species" reg="linearis">linearis</tp:taxon-name-part></tp:taxon-name></italic> (Qatar, Khashem Al Nekhsh area, 18 Mar 2016). Photograph by A. Sergeev.</p></caption><graphic xmlns:xlink="http://www.w3.org/1999/xlink" xlink:href="phytokeys-137-001-g015.jpg" position="float" orientation="portrait" xlink:type="simple" id="oo_370363.jpg"><uri content-type="original_file" xlink:type="simple">https://binary.pensoft.net/fig/370363</uri></graphic></fig></tp:treatment-sec><ref-list><ref id="B9"><mixed-citation xmlns:xlink="http://www.w3.org/1999/xlink" xlink:type="simple"><person-group><name name-style="western"><surname>Blackmore</surname><given-names>S</given-names></name></person-group> (<year>1982</year>) <article-title>Palynology of subtribe <tp:taxon-name><tp:taxon-name-part taxon-name-part-type="genus">Scorzonerinae</tp:taxon-name-part></tp:taxon-name> (<tp:taxon-name><tp:taxon-name-part taxon-name-part-type="family">Compositae</tp:taxon-name-part></tp:taxon-name>. <tp:taxon-name><tp:taxon-name-part taxon-name-part-type="genus">Lactuceae</tp:taxon-name-part></tp:taxon-name>) and its taxonomic significance.</article-title><source>Grana</source><volume>21</volume>(<issue>3</issue>): <fpage>149</fpage>–<lpage>160</lpage>. <ext-link xlink:type="simple" ext-link-type="doi" xlink:href="10.1080/00173138209427691">https://doi.org/10.1080/00173138209427691</ext-link></mixed-citation></ref></ref-list></tp:taxon-treatment>
