# Supplementary material for: Scorzonera sensu lato (Asteraceae, Cichorieae) – taxonomic reassessment in the light of new molecular phylogenetic and carpological analyses
Source: PhytoKeys. 2020 Jan 8;137:1–85. doi: 10.3897/phytokeys.137.46544 (PMC6962254; doi:10.3897/phytokeys.137.46544)
Supplement: XML Treatment for Lipschitzia [file phytokeys.137.46544-treatment6.xml]

<!DOCTYPE tp:taxon-treatment
  PUBLIC "-//TaxonX//DTD Taxonomic Treatment Publishing DTD v0 20100105//EN" "tax-treatment-NSO.dtd">
<tp:taxon-treatment xmlns:tp="http://www.plazi.org/taxpub"><tp:treatment-meta><kwd-group><label>Taxon classification</label><kwd><named-content xmlns:xlink="http://www.w3.org/1999/xlink" content-type="kingdom">Plantae</named-content></kwd><kwd><named-content xmlns:xlink="http://www.w3.org/1999/xlink" content-type="order">Asterales</named-content></kwd><kwd><named-content xmlns:xlink="http://www.w3.org/1999/xlink" content-type="family">Asteraceae</named-content></kwd></kwd-group><mixed-citation publication-type="journal"><person-group><name><surname>Zaika</surname><given-names>Maxim A.</given-names></name><name><surname>Kilian</surname><given-names>Norbert</given-names></name><name><surname>Jones</surname><given-names>Katy</given-names></name><name><surname>Krinitsina</surname><given-names>Anastasiya A.</given-names></name><name><surname>Nilova</surname><given-names>Maya V.</given-names></name><name><surname>Speranskaya</surname><given-names>Anna S.</given-names></name><name><surname>Sukhorukov</surname><given-names>Alexander P.</given-names></name></person-group><article-title><italic><tp:taxon-name><tp:taxon-name-part taxon-name-part-type="genus" reg="Scorzonera">Scorzonera</tp:taxon-name-part></tp:taxon-name></italic> sensu lato (<tp:taxon-name><tp:taxon-name-part taxon-name-part-type="genus" reg="Asteraceae">Asteraceae</tp:taxon-name-part></tp:taxon-name>, <tp:taxon-name><tp:taxon-name-part taxon-name-part-type="tribe">Cichorieae</tp:taxon-name-part></tp:taxon-name>) – taxonomic reassessment in the light of new molecular phylogenetic and carpological analyses</article-title><source>PhytoKeys</source><day>08</day><month>1</month><year>2020</year><volume>137</volume><fpage>1</fpage><lpage>85</lpage><pub-id pub-id-type="doi">10.3897/phytokeys.137.46544</pub-id></mixed-citation></tp:treatment-meta><tp:nomenclature><tp:taxon-name><object-id xmlns:xlink="http://www.w3.org/1999/xlink" content-type="arpha" xlink:type="simple">9DC8F22F-99A0-5BB9-82EE-E42785969877</object-id>
              <tp:taxon-name-part taxon-name-part-type="genus" reg="Lipschitzia">Lipschitzia</tp:taxon-name-part>
              <object-id xmlns:xlink="http://www.w3.org/1999/xlink" content-type="ipni" xlink:type="simple">urn:lsid:ipni.org:names:77204059-1</object-id>
            </tp:taxon-name><tp:taxon-authority>Zaika, Sukhor. &amp; N.Kilian</tp:taxon-authority><tp:taxon-status xmlns:xlink="http://www.w3.org/1999/xlink" xlink:type="simple">gen. nov.</tp:taxon-status><tp:nomenclature-citation-list><tp:nomenclature-citation><tp:taxon-name>
                  <tp:taxon-name-part taxon-name-part-type="genus" reg="Scorzonera"/>
                  <tp:taxon-name-part taxon-name-part-type="section" reg="Polyclada"/>
                </tp:taxon-name><comment>= <tp:taxon-name><tp:taxon-name-part taxon-name-part-type="genus" reg="Scorzonera">Scorzonera</tp:taxon-name-part> <tp:taxon-name-part taxon-name-part-type="infraspecific-rank">sect.</tp:taxon-name-part> <tp:taxon-name-part taxon-name-part-type="section" reg="Polyclada">Polyclada</tp:taxon-name-part></tp:taxon-name> DC., Prodr. 7(1): 125. 1838. Lectotype (designated here): <tp:taxon-name><tp:taxon-name-part taxon-name-part-type="genus" reg="Scorzonera">Scorzonera</tp:taxon-name-part> <tp:taxon-name-part taxon-name-part-type="species" reg="divaricata">divaricata</tp:taxon-name-part></tp:taxon-name> Turcz. </comment></tp:nomenclature-citation></tp:nomenclature-citation-list></tp:nomenclature><tp:treatment-sec sec-type="type species" id="SECID0E21NM"><title>Type species.</title><p><italic><tp:taxon-name><tp:taxon-name-part taxon-name-part-type="genus" reg="Lipschitzia">Lipschitzia</tp:taxon-name-part> <tp:taxon-name-part taxon-name-part-type="species" reg="divaricata">divaricata</tp:taxon-name-part></tp:taxon-name></italic> (Turcz.) Zaika, Sukhor. &amp; N.Kilian.</p></tp:treatment-sec><tp:treatment-sec sec-type="notes" id="SECID0EM2NM"><title>Note.</title><p>This new genus corresponds to the monotypic <italic><tp:taxon-name><tp:taxon-name-part taxon-name-part-type="genus" reg="Scorzonera">Scorzonera</tp:taxon-name-part> <tp:taxon-name-part taxon-name-part-type="species" reg="divaricata">divaricata</tp:taxon-name-part></tp:taxon-name></italic> clade in our phylogenetic analysis. We treat the species in its narrow sense, excluding, for the time being, the varieties with more numerous florets (7–12) per capitulum, because they are likely misplaced in this species (see also <xref ref-type="bibr" rid="B89">Shih and Kilian 2011</xref> sub <italic><tp:taxon-name><tp:taxon-name-part taxon-name-part-type="genus" reg="Scorzonera">S.</tp:taxon-name-part> <tp:taxon-name-part taxon-name-part-type="species" reg="divaricata">divaricata</tp:taxon-name-part></tp:taxon-name></italic>).</p></tp:treatment-sec><tp:treatment-sec sec-type="Diagnostic features" id="SECID0EM3NM"><title>Diagnostic features.</title><p>Subshrubs or perennial herbs; caudex with smooth scarious leaf sheath residues; stem leaves linear to filiform, only to 1 cm long, apically usually hooked; capitula numerous, with 4–5 florets.</p></tp:treatment-sec><tp:treatment-sec sec-type="description" id="SECID0ER3NM"><title>Description.</title><p><bold><italic>Habit, life form, subterranean parts:</italic></bold> subshrubs or perennial herbs with branched caudex covered with smooth scarious leaf sheath residues.</p><p><bold><italic>Leaves:</italic></bold> sessile, linear to filiform, up to 1 cm, apically often hooked.</p><p><bold><italic>Stem, synflorescence:</italic></bold> stem divericately branched, glabrous; capitula many, terminal.</p><p><bold><italic>Capitula:</italic></bold> involucre puberulent, phyllaries in two series, outer phyllaries tiny, triangular or ovate, inner phyllaries oblong; receptacle naked, capitula with 4 or 5 florets; florets yellow, almost equal in length to the involucre.</p><p><bold><italic>Pollen:</italic></bold> data n/a.</p><p><bold><italic>Achenes:</italic></bold> 6–10 mm, cylindrical, with 10 ribs, smooth only apically with cylindrical papillae, without emergences and carpopodium; achene wall with both thin- and thick-walled cells (in latter case, the walls are be filled with the tannins) and continuous sclerenchymatous layers which cells orientated parallel to the achene axis, air cavities absent.</p><p><bold><italic>Pappus:</italic></bold> 5–8 mm, bristles plumose in lower part and scabrid in upper portion, dirty-white.</p></tp:treatment-sec><tp:treatment-sec sec-type="Chromosome number" id="SECID0EG5NM"><title>Chromosome number.</title><p>x = 7, diploid (<xref ref-type="bibr" rid="B48">Khatoon and Ali 1988</xref> as <italic><tp:taxon-name><tp:taxon-name-part taxon-name-part-type="genus" reg="Scorzonera">Scorzonera</tp:taxon-name-part> <tp:taxon-name-part taxon-name-part-type="species" reg="divaricata">divaricata</tp:taxon-name-part></tp:taxon-name></italic>).</p></tp:treatment-sec><tp:treatment-sec sec-type="etymology" id="SECID0E25NM"><title>Etymology.</title><p>The new genus is named after Sergey Yu. Lipschitz [Lipshits] (1905–1983), a Russian botanist and monographer of <italic><tp:taxon-name><tp:taxon-name-part taxon-name-part-type="genus" reg="Scorzonera">Scorzonera</tp:taxon-name-part></tp:taxon-name></italic>.</p></tp:treatment-sec><tp:treatment-sec sec-type="Species" id="SECID0EI6NM"><title>Species.</title><p>(1) <italic><tp:taxon-name><tp:taxon-name-part taxon-name-part-type="genus" reg="Lipschitzia">L.</tp:taxon-name-part> <tp:taxon-name-part taxon-name-part-type="species" reg="divaricata">divaricata</tp:taxon-name-part></tp:taxon-name></italic> (Turcz.) Zaika, Sukhor. &amp; N.Kilian, comb. nov. ≡ <italic><tp:taxon-name><tp:taxon-name-part taxon-name-part-type="genus" reg="Scorzonera">Scorzonera</tp:taxon-name-part> <tp:taxon-name-part taxon-name-part-type="species" reg="divaricata">divaricata</tp:taxon-name-part></tp:taxon-name></italic> Turcz., Bull. Soc. Imp. Naturalistes Moscou 5: 200. 1832. <ext-link xmlns:xlink="http://www.w3.org/1999/xlink" xlink:type="simple" ext-link-type="uri" xlink:href="http://ipni.org/urn:lsid:ipni.org:names:77204060-1">urn:lsid:ipni.org:names:77204060-1</ext-link></p></tp:treatment-sec><tp:treatment-sec sec-type="distribution" id="SECID0EIAOM"><title>Distribution area.</title><p><bold>Asia-Temperate</bold>: CN; MN.</p></tp:treatment-sec><ref-list><ref id="B89"><mixed-citation xmlns:xlink="http://www.w3.org/1999/xlink" xlink:type="simple"><person-group><name name-style="western"><surname>Shih</surname><given-names>C</given-names></name><name name-style="western"><surname>Kilian</surname><given-names>N</given-names></name></person-group> (<year>2011</year>) <italic><tp:taxon-name><tp:taxon-name-part taxon-name-part-type="genus">Scorzonera</tp:taxon-name-part></tp:taxon-name></italic>. In: Wu Z, et al. (Eds) Flora of China, Vol. 20–21. Science Press &amp; Missouri Botanical Garden Press, Beijing &amp; St. Louis, 198–206.</mixed-citation></ref><ref id="B48"><mixed-citation xmlns:xlink="http://www.w3.org/1999/xlink" xlink:type="simple"><person-group><name name-style="western"><surname>Khatoon</surname><given-names>S</given-names></name><name name-style="western"><surname>Ali</surname><given-names>S</given-names></name></person-group> (<year>1988</year>) <article-title>Chromosome numbers in <tp:taxon-name><tp:taxon-name-part taxon-name-part-type="family">Compositae</tp:taxon-name-part></tp:taxon-name> from Pakistan.</article-title><source>Candollea</source><volume>43</volume>: <fpage>455</fpage>–<lpage>465</lpage>.</mixed-citation></ref></ref-list></tp:taxon-treatment>
