# Supplementary material for: Scorzonera sensu lato (Asteraceae, Cichorieae) – taxonomic reassessment in the light of new molecular phylogenetic and carpological analyses
Source: PhytoKeys. 2020 Jan 8;137:1–85. doi: 10.3897/phytokeys.137.46544 (PMC6962254; doi:10.3897/phytokeys.137.46544)
Supplement: XML Treatment for Pterachaenia [file phytokeys.137.46544-treatment7.xml]

<!DOCTYPE tp:taxon-treatment
  PUBLIC "-//TaxonX//DTD Taxonomic Treatment Publishing DTD v0 20100105//EN" "tax-treatment-NSO.dtd">
<tp:taxon-treatment xmlns:tp="http://www.plazi.org/taxpub"><tp:treatment-meta><kwd-group><label>Taxon classification</label><kwd><named-content xmlns:xlink="http://www.w3.org/1999/xlink" content-type="kingdom">Plantae</named-content></kwd><kwd><named-content xmlns:xlink="http://www.w3.org/1999/xlink" content-type="order">Asterales</named-content></kwd><kwd><named-content xmlns:xlink="http://www.w3.org/1999/xlink" content-type="family">Asteraceae</named-content></kwd></kwd-group><mixed-citation publication-type="journal"><person-group><name><surname>Zaika</surname><given-names>Maxim A.</given-names></name><name><surname>Kilian</surname><given-names>Norbert</given-names></name><name><surname>Jones</surname><given-names>Katy</given-names></name><name><surname>Krinitsina</surname><given-names>Anastasiya A.</given-names></name><name><surname>Nilova</surname><given-names>Maya V.</given-names></name><name><surname>Speranskaya</surname><given-names>Anna S.</given-names></name><name><surname>Sukhorukov</surname><given-names>Alexander P.</given-names></name></person-group><article-title><italic><tp:taxon-name><tp:taxon-name-part taxon-name-part-type="genus" reg="Scorzonera">Scorzonera</tp:taxon-name-part></tp:taxon-name></italic> sensu lato (<tp:taxon-name><tp:taxon-name-part taxon-name-part-type="genus" reg="Asteraceae">Asteraceae</tp:taxon-name-part></tp:taxon-name>, <tp:taxon-name><tp:taxon-name-part taxon-name-part-type="tribe">Cichorieae</tp:taxon-name-part></tp:taxon-name>) – taxonomic reassessment in the light of new molecular phylogenetic and carpological analyses</article-title><source>PhytoKeys</source><day>08</day><month>1</month><year>2020</year><volume>137</volume><fpage>1</fpage><lpage>85</lpage><pub-id pub-id-type="doi">10.3897/phytokeys.137.46544</pub-id></mixed-citation></tp:treatment-meta><tp:nomenclature><tp:taxon-name><object-id xmlns:xlink="http://www.w3.org/1999/xlink" content-type="arpha" xlink:type="simple">8BFED08C-C176-5B1A-8C15-61AA92B573DF</object-id>
              <tp:taxon-name-part taxon-name-part-type="genus" reg="Pterachaenia">Pterachaenia</tp:taxon-name-part>
            </tp:taxon-name><tp:taxon-authority>(Benth.) Stewart, Punjab Forest Rec. 2, 1 [Cat. Pl. Rawalpindi Distr.]: 50. 1952.</tp:taxon-authority><tp:nomenclature-citation-list><tp:nomenclature-citation><tp:taxon-name>
                  <tp:taxon-name-part taxon-name-part-type="genus" reg="Scorzonera"/>
                  <tp:taxon-name-part taxon-name-part-type="section" reg="Pterachaenia"/>
                </tp:taxon-name><comment>≡ <tp:taxon-name><tp:taxon-name-part taxon-name-part-type="genus" reg="Scorzonera">Scorzonera</tp:taxon-name-part> <tp:taxon-name-part taxon-name-part-type="infraspecific-rank">sect.</tp:taxon-name-part> <tp:taxon-name-part taxon-name-part-type="section" reg="Pterachaenia">Pterachaenia</tp:taxon-name-part></tp:taxon-name> Benth. in Bentham &amp; Hooker, Gen. Pl. 2: 532. 1873.Type: <tp:taxon-name><tp:taxon-name-part taxon-name-part-type="genus" reg="Pterachaenia">Pterachaenia</tp:taxon-name-part> <tp:taxon-name-part taxon-name-part-type="species" reg="stewartii">stewartii</tp:taxon-name-part></tp:taxon-name> (Hook.f.) R.R.Stewart </comment></tp:nomenclature-citation></tp:nomenclature-citation-list></tp:nomenclature><tp:treatment-sec sec-type="notes" id="SECID0EVCOM"><title>Note.</title><p>Usually <xref ref-type="bibr" rid="B57">Lipschitz (1939</xref>: 31) is given as the place of publication for the generic name <italic><tp:taxon-name><tp:taxon-name-part taxon-name-part-type="genus" reg="Pterachaenia">Pterachaenia</tp:taxon-name-part></tp:taxon-name></italic>. His statement “I think this section will also turn out to be a separate genus (gen. proprium <tp:taxon-name><tp:taxon-name-part taxon-name-part-type="genus" reg="Pterachaenia">Pterachaenia</tp:taxon-name-part></tp:taxon-name>)” [translated from Russian] qualifies it, however, as a provisional genus name not formally accepted by its author.</p></tp:treatment-sec><tp:treatment-sec sec-type="Diagnostic features" id="SECID0EMDOM"><title>Diagnostic features.</title><p>Flowering stems several or many, unbranched, leafless (scapes); phyllaries lanceolate, acute; florets yellow with red veins; achenes with 2–3 wings or without.</p></tp:treatment-sec><tp:treatment-sec sec-type="description" id="SECID0ERDOM"><title>Description.</title><p><bold><italic>Habit, life form, subterranean parts:</italic></bold> perennial with caudex or annual herbs, with taproot.</p><p><bold><italic>Leaves:</italic></bold> rosulate, graminoid, linear or lanceolate, glabrous or hairy, often broadened in upper half.</p><p><bold><italic>Stem, synflorescence:</italic></bold> stems leafless, unbranched (scapes) several to many, pubescent in lower part and glabrous in upper part, with terminal capitulum.</p><p><bold><italic>Pollen:</italic></bold> echinolophate, tricolporate and each colpus divided into 2 lacunae, with 9 (6 abporal and 3 equatorial: <italic><tp:taxon-name><tp:taxon-name-part taxon-name-part-type="genus" reg="Pterachaenia">P.</tp:taxon-name-part> <tp:taxon-name-part taxon-name-part-type="species" reg="stewartii">stewartii</tp:taxon-name-part></tp:taxon-name></italic>) or 18 (6 abporal, 6 equatorial, 6 interporal: <italic><tp:taxon-name><tp:taxon-name-part taxon-name-part-type="genus" reg="Pterachaenia">P.</tp:taxon-name-part> <tp:taxon-name-part taxon-name-part-type="species" reg="codringtonii">codringtonii</tp:taxon-name-part></tp:taxon-name></italic>) lacunae (<xref ref-type="bibr" rid="B9">Blackmore 1982</xref>).</p><p><bold><italic>Capitula:</italic></bold> involucre usually pubescent, phyllaries in two to several series, linear or lanceolate, acute, outer phyllaries 1/4–1/2 the length of the inner ones; receptacle glabrous, florets 12–22, yellow with red veins, equal in length to inner phyllaries.</p><p><bold><italic>Achenes:</italic></bold> 12–15 mm, straight, without carpopodium; with 2–3 elongated ribs forming wings denticulate in upper part (<italic><tp:taxon-name><tp:taxon-name-part taxon-name-part-type="genus" reg="Pterachaenia">Pterachaenia</tp:taxon-name-part> <tp:taxon-name-part taxon-name-part-type="species" reg="stewartii">stewartii</tp:taxon-name-part></tp:taxon-name></italic>) or without wings (<italic><tp:taxon-name><tp:taxon-name-part taxon-name-part-type="genus" reg="Pterachaenia">P.</tp:taxon-name-part> <tp:taxon-name-part taxon-name-part-type="species" reg="codringtonii">codringtonii</tp:taxon-name-part></tp:taxon-name></italic>), papillate and with small emergences (spinulae) (<italic><tp:taxon-name><tp:taxon-name-part taxon-name-part-type="genus" reg="Pterachaenia">P.</tp:taxon-name-part> <tp:taxon-name-part taxon-name-part-type="species" reg="stewartii">stewartii</tp:taxon-name-part></tp:taxon-name></italic>) or with smooth surface (<italic><tp:taxon-name><tp:taxon-name-part taxon-name-part-type="genus" reg="Pterachaenia">P.</tp:taxon-name-part> <tp:taxon-name-part taxon-name-part-type="species" reg="codringtonii">codringtonii</tp:taxon-name-part></tp:taxon-name></italic>), with five principal ribs, parenchyma of two types, with thick-walled cells and with thin-walled cells, discontinuous (located above sclerenchyma between the principal ribs and below sclerenchyma in the rib areas) or only insular above sclerenchyma, air cavities absent, sclerenchyma continuous, equal in thickness, fibres orientated parallel to the fruit axis, tannins absent.</p><p><bold><italic>Pappus:</italic></bold> 13–20 mm, fulvous, bristles plumose, apically scabrid.</p></tp:treatment-sec><tp:treatment-sec sec-type="Chromosome number" id="SECID0EMHOM"><title>Chromosome number.</title><p>x = 6 (<italic><tp:taxon-name><tp:taxon-name-part taxon-name-part-type="genus" reg="Pterachaenia">Pterachaenia</tp:taxon-name-part> <tp:taxon-name-part taxon-name-part-type="species" reg="stewartii">stewartii</tp:taxon-name-part></tp:taxon-name></italic>) and x = 7 (<italic><tp:taxon-name><tp:taxon-name-part taxon-name-part-type="genus" reg="Pterachaenia">P.</tp:taxon-name-part> <tp:taxon-name-part taxon-name-part-type="species" reg="codringtonii">codringtonii</tp:taxon-name-part></tp:taxon-name></italic>), diploids.</p></tp:treatment-sec><tp:treatment-sec sec-type="distribution" id="SECID0EIIOM"><title>Distribution area.</title><p><bold>Asia-Temperate</bold>: AF; IR. <bold>Asia-Tropical</bold>: PK.</p></tp:treatment-sec><tp:treatment-sec sec-type="Species" id="SECID0ESIOM"><title>Species.</title><p>(1) <italic><tp:taxon-name><tp:taxon-name-part taxon-name-part-type="genus" reg="Pterachaenia">Pterachaenia</tp:taxon-name-part> <tp:taxon-name-part taxon-name-part-type="species" reg="codringtonii">codringtonii</tp:taxon-name-part></tp:taxon-name></italic> (Rech.f.) Zaika, Sukhor. &amp; N.Kilian, comb. nov. ≡ <italic><tp:taxon-name><tp:taxon-name-part taxon-name-part-type="genus" reg="Scorzonera">Scorzonera</tp:taxon-name-part> <tp:taxon-name-part taxon-name-part-type="species" reg="codringtonii">codringtonii</tp:taxon-name-part></tp:taxon-name></italic> Rech.f., Oesterr. Bot. Z. 97: 263. 1950. <ext-link xmlns:xlink="http://www.w3.org/1999/xlink" xlink:type="simple" ext-link-type="uri" xlink:href="http://ipni.org/urn:lsid:ipni.org:names:77204061-1">urn:lsid:ipni.org:names:77204061-1</ext-link></p><p>(2) <italic><tp:taxon-name><tp:taxon-name-part taxon-name-part-type="genus" reg="Pterachaenia">Pterachaenia</tp:taxon-name-part> <tp:taxon-name-part taxon-name-part-type="species" reg="stewartii">stewartii</tp:taxon-name-part></tp:taxon-name></italic> (Hook.f.) R.R.Stewart in Punjab Forest Rec. 2, 1: 50. 1952.</p></tp:treatment-sec><ref-list><ref id="B57"><mixed-citation xmlns:xlink="http://www.w3.org/1999/xlink" xlink:type="simple"><person-group><name name-style="western"><surname>Lipschitz</surname><given-names>[Lipshits] SYu</given-names></name></person-group> (<year>1939</year>) Fragmenty k monografii roda <italic><tp:taxon-name><tp:taxon-name-part taxon-name-part-type="genus">Scorzonera</tp:taxon-name-part></tp:taxon-name></italic> L. [Fragments to the monograph of the genus <italic><tp:taxon-name><tp:taxon-name-part taxon-name-part-type="genus">Scorzonera</tp:taxon-name-part></tp:taxon-name></italic> L.], part 2. Moscow Society of Naturalists, Moscow. [in Russian]</mixed-citation></ref><ref id="B9"><mixed-citation xmlns:xlink="http://www.w3.org/1999/xlink" xlink:type="simple"><person-group><name name-style="western"><surname>Blackmore</surname><given-names>S</given-names></name></person-group> (<year>1982</year>) <article-title>Palynology of subtribe <tp:taxon-name><tp:taxon-name-part taxon-name-part-type="genus">Scorzonerinae</tp:taxon-name-part></tp:taxon-name> (<tp:taxon-name><tp:taxon-name-part taxon-name-part-type="family">Compositae</tp:taxon-name-part></tp:taxon-name>. <tp:taxon-name><tp:taxon-name-part taxon-name-part-type="genus">Lactuceae</tp:taxon-name-part></tp:taxon-name>) and its taxonomic significance.</article-title><source>Grana</source><volume>21</volume>(<issue>3</issue>): <fpage>149</fpage>–<lpage>160</lpage>. <ext-link xlink:type="simple" ext-link-type="doi" xlink:href="10.1080/00173138209427691">https://doi.org/10.1080/00173138209427691</ext-link></mixed-citation></ref></ref-list></tp:taxon-treatment>
