# Supplementary material for: Scorzonera sensu lato (Asteraceae, Cichorieae) – taxonomic reassessment in the light of new molecular phylogenetic and carpological analyses
Source: PhytoKeys. 2020 Jan 8;137:1–85. doi: 10.3897/phytokeys.137.46544 (PMC6962254; doi:10.3897/phytokeys.137.46544)
Supplement: XML Treatment for Koelpinia [file phytokeys.137.46544-treatment8.xml]

<!DOCTYPE tp:taxon-treatment
  PUBLIC "-//TaxonX//DTD Taxonomic Treatment Publishing DTD v0 20100105//EN" "tax-treatment-NSO.dtd">
<tp:taxon-treatment xmlns:tp="http://www.plazi.org/taxpub"><tp:treatment-meta><kwd-group><label>Taxon classification</label><kwd><named-content xmlns:xlink="http://www.w3.org/1999/xlink" content-type="kingdom">Plantae</named-content></kwd><kwd><named-content xmlns:xlink="http://www.w3.org/1999/xlink" content-type="order">Asterales</named-content></kwd><kwd><named-content xmlns:xlink="http://www.w3.org/1999/xlink" content-type="family">Asteraceae</named-content></kwd></kwd-group><mixed-citation publication-type="journal"><person-group><name><surname>Zaika</surname><given-names>Maxim A.</given-names></name><name><surname>Kilian</surname><given-names>Norbert</given-names></name><name><surname>Jones</surname><given-names>Katy</given-names></name><name><surname>Krinitsina</surname><given-names>Anastasiya A.</given-names></name><name><surname>Nilova</surname><given-names>Maya V.</given-names></name><name><surname>Speranskaya</surname><given-names>Anna S.</given-names></name><name><surname>Sukhorukov</surname><given-names>Alexander P.</given-names></name></person-group><article-title><italic><tp:taxon-name><tp:taxon-name-part taxon-name-part-type="genus" reg="Scorzonera">Scorzonera</tp:taxon-name-part></tp:taxon-name></italic> sensu lato (<tp:taxon-name><tp:taxon-name-part taxon-name-part-type="genus" reg="Asteraceae">Asteraceae</tp:taxon-name-part></tp:taxon-name>, <tp:taxon-name><tp:taxon-name-part taxon-name-part-type="tribe">Cichorieae</tp:taxon-name-part></tp:taxon-name>) – taxonomic reassessment in the light of new molecular phylogenetic and carpological analyses</article-title><source>PhytoKeys</source><day>08</day><month>1</month><year>2020</year><volume>137</volume><fpage>1</fpage><lpage>85</lpage><pub-id pub-id-type="doi">10.3897/phytokeys.137.46544</pub-id></mixed-citation></tp:treatment-meta><tp:nomenclature><tp:taxon-name><object-id xmlns:xlink="http://www.w3.org/1999/xlink" content-type="arpha" xlink:type="simple">19EBB35B-CA75-5833-9C97-C8192AFB5695</object-id>
              <tp:taxon-name-part taxon-name-part-type="genus" reg="Koelpinia">Koelpinia</tp:taxon-name-part>
            </tp:taxon-name><tp:taxon-authority>Pall., Reise Russ. Reich. 3: 755. 1776.</tp:taxon-authority></tp:nomenclature><tp:treatment-sec sec-type="type species" id="SECID0E5KOM"><title>Type species.</title><p><italic><tp:taxon-name><tp:taxon-name-part taxon-name-part-type="genus" reg="Koelpinia">Koelpinia</tp:taxon-name-part> <tp:taxon-name-part taxon-name-part-type="species" reg="linearis">linearis</tp:taxon-name-part></tp:taxon-name></italic> Pall.</p></tp:treatment-sec><tp:treatment-sec sec-type="Diagnostic features" id="SECID0EPLOM"><title>Diagnostic features.</title><p>Annual herbs; pollen with 15 lacunae; at least outer achenes columnar-scorpioid, surface with hooked emergences and elongated papillae looking like glandular hairs, (sometimes achenes smooth, without emergences and papillae: <italic><tp:taxon-name><tp:taxon-name-part taxon-name-part-type="genus" reg="Koelpinia">K.</tp:taxon-name-part> <tp:taxon-name-part taxon-name-part-type="species" reg="tenuissima">tenuissima</tp:taxon-name-part></tp:taxon-name></italic>), without pappus, but apically with hooked, retrorse spines.</p></tp:treatment-sec><tp:treatment-sec sec-type="description" id="SECID0EAMOM"><title>Description.</title><p><bold><italic>Habit, life form, subterranean parts:</italic></bold> annual herbs with a taproot.</p><p><bold><italic>Leaves:</italic></bold> subsessile, filiform to narrowly oblong, entire.</p><p><bold><italic>Stem, synflorescence:</italic></bold> stem solitary or mostly branched, glabrous or with scattered simple hairs; synflorescence mostly branched, with several capitula.</p><p><bold><italic>Capitula:</italic></bold> involucre glabrous to hairy, phyllaries in several series, narrowly oblong to lanceolate, outer phyllaries much shorter than inner; receptacle naked or with scattered setae; capitula with 5–12 yellow florets, much exceeding the involucre.</p><p><bold><italic>Pollen:</italic></bold> echinolophate, tricolporate and each colpus divided into 2 lacunae, with 15 (6 abporal, 3 equatorial, 6 interporal) lacunae, often pollen tetracolporate in polyploids (<xref ref-type="bibr" rid="B8">Blackmore 1981</xref>).</p><p><bold><italic>Achenes:</italic></bold> 6–25 mm, usually columnar-scorpioid, (sub)annular (<italic><tp:taxon-name><tp:taxon-name-part taxon-name-part-type="genus" reg="Koelpinia">K.</tp:taxon-name-part> <tp:taxon-name-part taxon-name-part-type="species" reg="macrantha">macrantha</tp:taxon-name-part></tp:taxon-name></italic>) or almost straight (<italic><tp:taxon-name><tp:taxon-name-part taxon-name-part-type="genus" reg="Koelpinia">K.</tp:taxon-name-part> <tp:taxon-name-part taxon-name-part-type="species" reg="tenuissima">tenuissima</tp:taxon-name-part></tp:taxon-name></italic> and <italic><tp:taxon-name><tp:taxon-name-part taxon-name-part-type="genus" reg="Koelpinia">K.</tp:taxon-name-part> <tp:taxon-name-part taxon-name-part-type="species" reg="turanica">turanica</tp:taxon-name-part></tp:taxon-name></italic>), with 5 or 10 more or less prominent ribs, surface often covered with emergences resembling hooked spines and glandular-like (elongated) papillae or surface almost glabrous in <italic><tp:taxon-name><tp:taxon-name-part taxon-name-part-type="genus" reg="Koelpinia">K.</tp:taxon-name-part> <tp:taxon-name-part taxon-name-part-type="species" reg="tenuissima">tenuissima</tp:taxon-name-part></tp:taxon-name></italic>, without carpopodium; achene wall with or without air cavities, parenchyma continuous above sclerenchyma represented by thick-walled cells, sclerenchyma continuous, its fibres orientated parallel to the fruit axis (perpendicular in emergences), tannins absent.</p><p><bold><italic>Pappus:</italic></bold> bristles absent, achenes with several retrorse hooked spines (Fig. <xref ref-type="fig" rid="F15">15H</xref>).</p></tp:treatment-sec><tp:treatment-sec sec-type="Chromosome number" id="SECID0EJPOM"><title>Chromosome number.</title><p>x = 6 for <italic><tp:taxon-name><tp:taxon-name-part taxon-name-part-type="genus" reg="Koelpinia">K.</tp:taxon-name-part> <tp:taxon-name-part taxon-name-part-type="species" reg="macrantha">macrantha</tp:taxon-name-part></tp:taxon-name></italic> (<xref ref-type="bibr" rid="B81">Podlech and Bader 1974</xref>; <xref ref-type="bibr" rid="B71">Nazarova 1981</xref>) or 7 (all others species) (<xref ref-type="bibr" rid="B93">Stebbins et al. 1953</xref>; <xref ref-type="bibr" rid="B81">Podlech and Bader 1974</xref>; <xref ref-type="bibr" rid="B71">Nazarova 1981</xref>), diploids to octaploids.</p></tp:treatment-sec><tp:treatment-sec sec-type="Species" id="SECID0EOQOM"><title>Species.</title><p>(1) <italic><tp:taxon-name><tp:taxon-name-part taxon-name-part-type="genus" reg="Koelpinia">K.</tp:taxon-name-part> <tp:taxon-name-part taxon-name-part-type="species" reg="chrysoglochis">chrysoglochis</tp:taxon-name-part></tp:taxon-name></italic> Rech.f.</p><p>(2) <italic><tp:taxon-name><tp:taxon-name-part taxon-name-part-type="genus" reg="Koelpinia">K.</tp:taxon-name-part> <tp:taxon-name-part taxon-name-part-type="species" reg="linearis">linearis</tp:taxon-name-part></tp:taxon-name></italic> Pall.</p><p>(3) <italic><tp:taxon-name><tp:taxon-name-part taxon-name-part-type="genus" reg="Koelpinia">K.</tp:taxon-name-part> <tp:taxon-name-part taxon-name-part-type="species" reg="macrantha">macrantha</tp:taxon-name-part></tp:taxon-name></italic> C.Winkl.</p><p>(4) <italic><tp:taxon-name><tp:taxon-name-part taxon-name-part-type="genus" reg="Koelpinia">K.</tp:taxon-name-part> <tp:taxon-name-part taxon-name-part-type="species" reg="tenuissima">tenuissima</tp:taxon-name-part></tp:taxon-name></italic> Pavlov &amp; Lipsch.</p><p>(5) <italic><tp:taxon-name><tp:taxon-name-part taxon-name-part-type="genus" reg="Koelpinia">K.</tp:taxon-name-part> <tp:taxon-name-part taxon-name-part-type="species" reg="turanica">turanica</tp:taxon-name-part></tp:taxon-name></italic> Vassilcz.</p></tp:treatment-sec><tp:treatment-sec sec-type="distribution" id="SECID0ETSOM"><title>Distribution area.</title><p><bold>N Africa</bold>: DZ; EG; LY; TN. <bold>Asia-Temperate</bold>: AF; AM; AZ; BH; CN; CY; GE; IL; IQ; IR; KG; KW; KZ; LB; QA; SA; SY; TJ; TM; TR; UZ. <bold>Asia-Tropical</bold>: IN; PK. <bold>Europe</bold>: ES; RU; UA.</p></tp:treatment-sec><tp:treatment-sec><!--Section generated to contain objects referenced in tp:taxon-treatment.--><fig id="F15" position="float" orientation="portrait"><object-id xmlns:xlink="http://www.w3.org/1999/xlink" content-type="doi" xlink:type="simple">10.3897/phytokeys.137.46544.figure15</object-id><object-id xmlns:xlink="http://www.w3.org/1999/xlink" content-type="arpha" xlink:type="simple">7979191B-5569-5D8B-9859-81B17279089D</object-id><label>Figure 15.</label><caption><p>Images of living plants. <bold>A, B</bold> – <italic><tp:taxon-name><tp:taxon-name-part taxon-name-part-type="genus" reg="Tourneuxia">Tourneuxia</tp:taxon-name-part> <tp:taxon-name-part taxon-name-part-type="species" reg="variifolia">variifolia</tp:taxon-name-part></tp:taxon-name></italic> (Morocco, near Mrhimina). Photographs by A. Garcin (<ext-link xmlns:xlink="http://www.w3.org/1999/xlink" xlink:type="simple" ext-link-type="uri" xlink:href="http://www.teline.fr">www.teline.fr</ext-link>) <bold>C</bold> – <italic><tp:taxon-name><tp:taxon-name-part taxon-name-part-type="genus" reg="Gelasia">Gelasia</tp:taxon-name-part> <tp:taxon-name-part taxon-name-part-type="species" reg="villosa">villosa</tp:taxon-name-part></tp:taxon-name></italic> (cult. in BG Berlin, 13 Jun 2010). Photograph by N. Kilian <bold>D, E, F</bold> – <italic><tp:taxon-name><tp:taxon-name-part taxon-name-part-type="genus" reg="Gelasia">Gelasia</tp:taxon-name-part> <tp:taxon-name-part taxon-name-part-type="species" reg="rigida">rigida</tp:taxon-name-part></tp:taxon-name></italic> (Jordan, Nakeb, 1250 m alt., 8 May 2019). Photograph by O. Fragman-Sapir. <bold>D</bold> general view <bold>E</bold> capitula in flowering <bold>F</bold> capitula in fruiting, a part of achenes had fallen off <bold>G</bold><italic><tp:taxon-name><tp:taxon-name-part taxon-name-part-type="genus" reg="Geropogon">Geropogon</tp:taxon-name-part> <tp:taxon-name-part taxon-name-part-type="species" reg="hybridus">hybridus</tp:taxon-name-part></tp:taxon-name></italic> (Greece, Lefkas, 15 May 2016). Photograph by E. Willing <bold>H</bold><italic><tp:taxon-name><tp:taxon-name-part taxon-name-part-type="genus" reg="Koelpinia">Koelpinia</tp:taxon-name-part> <tp:taxon-name-part taxon-name-part-type="species" reg="linearis">linearis</tp:taxon-name-part></tp:taxon-name></italic> (Qatar, Khashem Al Nekhsh area, 18 Mar 2016). Photograph by A. Sergeev.</p></caption><graphic xmlns:xlink="http://www.w3.org/1999/xlink" xlink:href="phytokeys-137-001-g015.jpg" position="float" orientation="portrait" xlink:type="simple" id="oo_370363.jpg"><uri content-type="original_file" xlink:type="simple">https://binary.pensoft.net/fig/370363</uri></graphic></fig></tp:treatment-sec><ref-list><ref id="B8"><mixed-citation xmlns:xlink="http://www.w3.org/1999/xlink" xlink:type="simple"><person-group><name name-style="western"><surname>Blackmore</surname><given-names>S</given-names></name></person-group> (<year>1981</year>) <article-title>Palynology and intergeneric relationships in subtribe <tp:taxon-name><tp:taxon-name-part taxon-name-part-type="subtribe">Hyoseridinae</tp:taxon-name-part></tp:taxon-name> (<tp:taxon-name><tp:taxon-name-part taxon-name-part-type="family">Compositae</tp:taxon-name-part></tp:taxon-name>: <tp:taxon-name><tp:taxon-name-part taxon-name-part-type="genus">Lactuceae</tp:taxon-name-part></tp:taxon-name>).</article-title><source>Botanical Journal of the Linnean Society</source><volume>82</volume>(<issue>1</issue>): <fpage>1</fpage>–<lpage>13</lpage>. <ext-link xlink:type="simple" ext-link-type="doi" xlink:href="10.1111/j.1095-8339.1981.tb00947.x">https://doi.org/10.1111/j.1095-8339.1981.tb00947.x</ext-link></mixed-citation></ref><ref id="B81"><mixed-citation xmlns:xlink="http://www.w3.org/1999/xlink" xlink:type="simple"><person-group><name name-style="western"><surname>Podlech</surname><given-names>D</given-names></name><name name-style="western"><surname>Bader</surname><given-names>O</given-names></name></person-group> (<year>1974</year>) <article-title>Chromosomenstudien an afghanischen Pflanzen. 2.</article-title><source>Mitteilungen aus der Botanischen Staatssammlung München</source><volume>11</volume>: <fpage>457</fpage>–<lpage>488</lpage>.</mixed-citation></ref><ref id="B71"><mixed-citation xmlns:xlink="http://www.w3.org/1999/xlink" xlink:type="simple"><person-group><name name-style="western"><surname>Nazarova</surname><given-names>EA</given-names></name></person-group> (<year>1981</year>) <article-title>Tsitosistematicheskoe izuchenie roda <italic><tp:taxon-name><tp:taxon-name-part taxon-name-part-type="genus">Koelpinia</tp:taxon-name-part></tp:taxon-name></italic> (<tp:taxon-name><tp:taxon-name-part taxon-name-part-type="genus">Asteraceae</tp:taxon-name-part></tp:taxon-name>).</article-title><source>Botanicheskii Zhurnal</source><volume>66</volume>: <fpage>1755</fpage>–<lpage>1758</lpage>. [Cytosystematic investigation of the genus <italic><tp:taxon-name><tp:taxon-name-part taxon-name-part-type="genus">Koelpinia</tp:taxon-name-part></tp:taxon-name></italic> (<tp:taxon-name><tp:taxon-name-part taxon-name-part-type="genus">Asteraceae</tp:taxon-name-part></tp:taxon-name>)] [in Russian]</mixed-citation></ref><ref id="B93"><mixed-citation xmlns:xlink="http://www.w3.org/1999/xlink" xlink:type="simple"><person-group><name name-style="western"><surname>Stebbins</surname><given-names>GL</given-names></name><name name-style="western"><surname>Jenkins</surname><given-names>JA</given-names></name><name name-style="western"><surname>Walters</surname><given-names>MS</given-names></name></person-group> (<year>1953</year>) <article-title>Chromosomes and phylogeny in the <tp:taxon-name><tp:taxon-name-part taxon-name-part-type="family">Compositae</tp:taxon-name-part></tp:taxon-name>, tribe <tp:taxon-name><tp:taxon-name-part taxon-name-part-type="tribe">Chichorieae</tp:taxon-name-part></tp:taxon-name>.</article-title><source>University of California Publications in Botany</source><volume>26</volume>: <fpage>401</fpage>–<lpage>430</lpage>.</mixed-citation></ref></ref-list></tp:taxon-treatment>
