# Supplementary material for: Scorzonera sensu lato (Asteraceae, Cichorieae) – taxonomic reassessment in the light of new molecular phylogenetic and carpological analyses
Source: PhytoKeys. 2020 Jan 8;137:1–85. doi: 10.3897/phytokeys.137.46544 (PMC6962254; doi:10.3897/phytokeys.137.46544)
Supplement: XML Treatment for Ramaliella [file phytokeys.137.46544-treatment9.xml]

<!DOCTYPE tp:taxon-treatment
  PUBLIC "-//TaxonX//DTD Taxonomic Treatment Publishing DTD v0 20100105//EN" "tax-treatment-NSO.dtd">
<tp:taxon-treatment xmlns:tp="http://www.plazi.org/taxpub"><tp:treatment-meta><kwd-group><label>Taxon classification</label><kwd><named-content xmlns:xlink="http://www.w3.org/1999/xlink" content-type="kingdom">Plantae</named-content></kwd><kwd><named-content xmlns:xlink="http://www.w3.org/1999/xlink" content-type="order">Asterales</named-content></kwd><kwd><named-content xmlns:xlink="http://www.w3.org/1999/xlink" content-type="family">Asteraceae</named-content></kwd></kwd-group><mixed-citation publication-type="journal"><person-group><name><surname>Zaika</surname><given-names>Maxim A.</given-names></name><name><surname>Kilian</surname><given-names>Norbert</given-names></name><name><surname>Jones</surname><given-names>Katy</given-names></name><name><surname>Krinitsina</surname><given-names>Anastasiya A.</given-names></name><name><surname>Nilova</surname><given-names>Maya V.</given-names></name><name><surname>Speranskaya</surname><given-names>Anna S.</given-names></name><name><surname>Sukhorukov</surname><given-names>Alexander P.</given-names></name></person-group><article-title><italic><tp:taxon-name><tp:taxon-name-part taxon-name-part-type="genus" reg="Scorzonera">Scorzonera</tp:taxon-name-part></tp:taxon-name></italic> sensu lato (<tp:taxon-name><tp:taxon-name-part taxon-name-part-type="genus" reg="Asteraceae">Asteraceae</tp:taxon-name-part></tp:taxon-name>, <tp:taxon-name><tp:taxon-name-part taxon-name-part-type="tribe">Cichorieae</tp:taxon-name-part></tp:taxon-name>) – taxonomic reassessment in the light of new molecular phylogenetic and carpological analyses</article-title><source>PhytoKeys</source><day>08</day><month>1</month><year>2020</year><volume>137</volume><fpage>1</fpage><lpage>85</lpage><pub-id pub-id-type="doi">10.3897/phytokeys.137.46544</pub-id></mixed-citation></tp:treatment-meta><tp:nomenclature><tp:taxon-name><object-id xmlns:xlink="http://www.w3.org/1999/xlink" content-type="arpha" xlink:type="simple">008D20C2-FEB1-53F1-B00E-9969CEB94DD5</object-id>
              <tp:taxon-name-part taxon-name-part-type="genus" reg="Ramaliella">Ramaliella</tp:taxon-name-part>
              <object-id xmlns:xlink="http://www.w3.org/1999/xlink" content-type="ipni" xlink:type="simple">urn:lsid:ipni.org:names:77204063-1</object-id>
            </tp:taxon-name><tp:taxon-authority>Zaika, Sukhor. &amp; N.Kilian</tp:taxon-authority><tp:taxon-status xmlns:xlink="http://www.w3.org/1999/xlink" xlink:type="simple">gen. nov.</tp:taxon-status><tp:nomenclature-citation-list><tp:nomenclature-citation><tp:taxon-name>
                  <tp:taxon-name-part taxon-name-part-type="genus" reg="Scorzonera"/>
                  <tp:taxon-name-part taxon-name-part-type="subsection" reg="Intricatae"/>
                </tp:taxon-name><comment>= <tp:taxon-name><tp:taxon-name-part taxon-name-part-type="genus" reg="Scorzonera">Scorzonera</tp:taxon-name-part> <tp:taxon-name-part taxon-name-part-type="infraspecific-rank">subsect.</tp:taxon-name-part> <tp:taxon-name-part taxon-name-part-type="subsection" reg="Intricatae">Intricatae</tp:taxon-name-part></tp:taxon-name> Boiss., Fl. Orient. 3: 756. 1875. </comment></tp:nomenclature-citation><tp:nomenclature-citation><tp:taxon-name>
                  <tp:taxon-name-part taxon-name-part-type="genus" reg="Scorzonera"/>
                  <tp:taxon-name-part taxon-name-part-type="section" reg="Intricatae"/>
                </tp:taxon-name><comment>≡ <tp:taxon-name><tp:taxon-name-part taxon-name-part-type="genus" reg="Scorzonera">Scorzonera</tp:taxon-name-part> <tp:taxon-name-part taxon-name-part-type="infraspecific-rank">sect.</tp:taxon-name-part> <tp:taxon-name-part taxon-name-part-type="section" reg="Intricatae">Intricatae</tp:taxon-name-part></tp:taxon-name> (Boiss.) Lipsch., Fragm. Monogr. Gen. <tp:taxon-name><tp:taxon-name-part taxon-name-part-type="genus" reg="Scorzonera">Scorzonera</tp:taxon-name-part></tp:taxon-name> 1: 10. 1935. Type (Art. 10.8, see <xref ref-type="bibr" rid="B102">Turland et al. 2018</xref>): <tp:taxon-name><tp:taxon-name-part taxon-name-part-type="genus" reg="Scorzonera">Scorzonera</tp:taxon-name-part> <tp:taxon-name-part taxon-name-part-type="species" reg="intricata">intricata</tp:taxon-name-part></tp:taxon-name> Boiss. </comment></tp:nomenclature-citation></tp:nomenclature-citation-list></tp:nomenclature><tp:treatment-sec sec-type="type species" id="SECID0EQWOM"><title>Type species.</title><p><italic><tp:taxon-name><tp:taxon-name-part taxon-name-part-type="genus" reg="Ramaliella">Ramaliella</tp:taxon-name-part> <tp:taxon-name-part taxon-name-part-type="species" reg="polyclada">polyclada</tp:taxon-name-part></tp:taxon-name></italic> (Rech.f. &amp; Köie) Zaika, Sukhor. &amp; N.Kilian</p></tp:treatment-sec><tp:treatment-sec sec-type="notes" id="SECID0EBXOM"><title>Note.</title><p>The new genus corresponds to the <italic><tp:taxon-name><tp:taxon-name-part taxon-name-part-type="genus" reg="Scorzonera">Scorzonera</tp:taxon-name-part> <tp:taxon-name-part taxon-name-part-type="species" reg="polyclada">polyclada</tp:taxon-name-part></tp:taxon-name></italic> clade. Morphologically, <italic><tp:taxon-name><tp:taxon-name-part taxon-name-part-type="genus" reg="Ramaliella">Ramaliella</tp:taxon-name-part></tp:taxon-name></italic> resembles <italic><tp:taxon-name><tp:taxon-name-part taxon-name-part-type="genus" reg="Lipschitzia">Lipschitzia</tp:taxon-name-part> <tp:taxon-name-part taxon-name-part-type="species" reg="divaricata">divaricata</tp:taxon-name-part></tp:taxon-name></italic>, but differs by the caudex surface, size of the capitula and the achene anatomy of a type of its own.</p></tp:treatment-sec><tp:treatment-sec sec-type="Diagnostic features" id="SECID0EEYOM"><title>Diagnostic features.</title><p>Subshrubs or perennial herbs; stems numerous, intricately and divaricately branched (Fig. <xref ref-type="fig" rid="F16">16A</xref>); leaves few, the lower leaves filiform, the upper leaves reduced, curved; pollen with 24 lacunae; capitula terminal, with 3–12 florets.</p></tp:treatment-sec><tp:treatment-sec sec-type="description" id="SECID0EOYOM"><title>Description.</title><p><bold><italic>Habit, life form, subterranean parts:</italic></bold> subshrubs or perennial herbs with taproot, often with cushion-like habit.</p><p><bold><italic>Leaves:</italic></bold> few, the lower leaves filiform, the upper ones reduced, curved, entire or denticulate.</p><p><bold><italic>Synflorescence:</italic></bold> stems numerous, strongly divaricately and intricately branched, glabrous or puberulent, capitula terminal.</p><p><bold><italic>Capitula:</italic></bold> involucre glabrous or pubescent, phyllaries in several series, the outer phyllaries tiny, triangular, the inner phyllaries linear-lanceolate much longer than the outer ones, receptacle naked, flat, florets 3–12, yellow, slightly exceeding the involucre (Fig. <xref ref-type="fig" rid="F16">16B</xref>).</p><p><bold><italic>Pollen:</italic></bold> echinolophate, tricolporate and each colpus divided into 2 lacunae, with 24 (6 abporal, 6 equatorial, 6 interporal, 6 polar) lacunae (<italic><tp:taxon-name><tp:taxon-name-part taxon-name-part-type="genus" reg="Ramaliella">R.</tp:taxon-name-part> <tp:taxon-name-part taxon-name-part-type="species" reg="tortuosissima">tortuosissima</tp:taxon-name-part></tp:taxon-name></italic>: <xref ref-type="bibr" rid="B3">Askerova 1987</xref>).</p><p><bold><italic>Achenes:</italic></bold> 7–12 mm, cylindrical, without carpopodium, with five main ribs and five (or even more) barely noticeable secondary ribs, surface smooth; achene wall with parenchyma of both thin- and thick-walled cells, sclerenchyma forming a sheath (sometimes irregularly discontinuous), with an invagination on either side of the principal rib, cells orientated parallel to the achene axis, air cavities absent, tannins absent or rarely present in cell wall only (<italic><tp:taxon-name><tp:taxon-name-part taxon-name-part-type="genus" reg="Ramaliella">R.</tp:taxon-name-part> <tp:taxon-name-part taxon-name-part-type="species" reg="koelpinioides">koelpinioides</tp:taxon-name-part></tp:taxon-name></italic>).</p><p><bold><italic>Pappus:</italic></bold> 11–18 mm, fulvous or dirty white, bristles plumose, but in upper part scabrid.</p></tp:treatment-sec><tp:treatment-sec sec-type="Chromosome number" id="SECID0EB2OM"><title>Chromosome number.</title><p>x = 7, diploid (data for <italic><tp:taxon-name><tp:taxon-name-part taxon-name-part-type="genus" reg="Ramaliella">R.</tp:taxon-name-part> <tp:taxon-name-part taxon-name-part-type="species" reg="koelpinioides">koelpinioides</tp:taxon-name-part></tp:taxon-name></italic> and <italic><tp:taxon-name><tp:taxon-name-part taxon-name-part-type="genus" reg="Ramaliella">R.</tp:taxon-name-part> <tp:taxon-name-part taxon-name-part-type="species" reg="tortuosissima">tortuosissima</tp:taxon-name-part></tp:taxon-name></italic>: <xref ref-type="bibr" rid="B82">Razaq et al. 1994</xref>).</p></tp:treatment-sec><tp:treatment-sec sec-type="etymology" id="SECID0EB3OM"><title>Etymology.</title><p>The new genus is named after the specific “brushwood” habit (rāmālia: brushwood).</p></tp:treatment-sec><tp:treatment-sec sec-type="Species" id="SECID0EG3OM"><title>Species.</title><p>(1) <italic><tp:taxon-name><tp:taxon-name-part taxon-name-part-type="genus" reg="Ramaliella">Ramaliella</tp:taxon-name-part> <tp:taxon-name-part taxon-name-part-type="species" reg="intricata">intricata</tp:taxon-name-part></tp:taxon-name></italic> (Boiss.) Zaika, Sukhor. &amp; N.Kilian, comb. nov. ≡ <italic><tp:taxon-name><tp:taxon-name-part taxon-name-part-type="genus" reg="Scorzonera">Scorzonera</tp:taxon-name-part> <tp:taxon-name-part taxon-name-part-type="species" reg="intricata">intricata</tp:taxon-name-part></tp:taxon-name></italic> Boiss., Diagn. Pl. Orient., ser. 1, 7: 9. 1846. <ext-link xmlns:xlink="http://www.w3.org/1999/xlink" xlink:type="simple" ext-link-type="uri" xlink:href="http://ipni.org/urn:lsid:ipni.org:names:77204064-1">urn:lsid:ipni.org:names:77204064-1</ext-link></p><p>(2) <italic><tp:taxon-name><tp:taxon-name-part taxon-name-part-type="genus" reg="Ramaliella">Ramaliella</tp:taxon-name-part> <tp:taxon-name-part taxon-name-part-type="species" reg="koelpinioides">koelpinioides</tp:taxon-name-part></tp:taxon-name></italic> (Rech.f.) Zaika, Sukhor. &amp; N.Kilian, comb. nov. ≡ <italic><tp:taxon-name><tp:taxon-name-part taxon-name-part-type="genus" reg="Scorzonera">Scorzonera</tp:taxon-name-part> <tp:taxon-name-part taxon-name-part-type="species" reg="koelpinioides">koelpinioides</tp:taxon-name-part></tp:taxon-name></italic> Rech.f., Fl. Iranica 122: 53. 1977. <ext-link xmlns:xlink="http://www.w3.org/1999/xlink" xlink:type="simple" ext-link-type="uri" xlink:href="http://ipni.org/urn:lsid:ipni.org:names:77204065-1">urn:lsid:ipni.org:names:77204065-1</ext-link></p><p>(3) <italic><tp:taxon-name><tp:taxon-name-part taxon-name-part-type="genus" reg="Ramaliella">Ramaliella</tp:taxon-name-part> <tp:taxon-name-part taxon-name-part-type="species" reg="longipapposa">longipapposa</tp:taxon-name-part></tp:taxon-name></italic> (Rech.f.) Zaika, Sukhor. &amp; N.Kilian, comb. nov. ≡ <italic><tp:taxon-name><tp:taxon-name-part taxon-name-part-type="genus" reg="Scorzonera">Scorzonera</tp:taxon-name-part> <tp:taxon-name-part taxon-name-part-type="species" reg="longipapposa">longipapposa</tp:taxon-name-part></tp:taxon-name></italic> Rech.f., Fl. Iranica 122: 53. 1977. <ext-link xmlns:xlink="http://www.w3.org/1999/xlink" xlink:type="simple" ext-link-type="uri" xlink:href="http://ipni.org/urn:lsid:ipni.org:names:77204066-1">urn:lsid:ipni.org:names:77204066-1</ext-link></p><p>(4) <italic><tp:taxon-name><tp:taxon-name-part taxon-name-part-type="genus" reg="Ramaliella">Ramaliella</tp:taxon-name-part> <tp:taxon-name-part taxon-name-part-type="species" reg="musilii">musilii</tp:taxon-name-part></tp:taxon-name></italic> (Velen.) Zaika, Sukhor. &amp; N.Kilian, comb. nov. ≡ <italic><tp:taxon-name><tp:taxon-name-part taxon-name-part-type="genus" reg="Scorzonera">Scorzonera</tp:taxon-name-part> <tp:taxon-name-part taxon-name-part-type="species" reg="musilii">musilii</tp:taxon-name-part></tp:taxon-name></italic> Velen., Sitzungsber. Königl. Böhm. Ges. 9: 8. 1911. <ext-link xmlns:xlink="http://www.w3.org/1999/xlink" xlink:type="simple" ext-link-type="uri" xlink:href="http://ipni.org/urn:lsid:ipni.org:names:77204068-1">urn:lsid:ipni.org:names:77204068-1</ext-link></p><p>(5) <italic><tp:taxon-name><tp:taxon-name-part taxon-name-part-type="genus" reg="Ramaliella">Ramaliella</tp:taxon-name-part> <tp:taxon-name-part taxon-name-part-type="species" reg="polyclada">polyclada</tp:taxon-name-part></tp:taxon-name></italic> (Rech.f. &amp; Köie) Zaika, Sukhor. &amp; N.Kilian, comb. nov. ≡ <italic><tp:taxon-name><tp:taxon-name-part taxon-name-part-type="genus" reg="Scorzonera">Scorzonera</tp:taxon-name-part> <tp:taxon-name-part taxon-name-part-type="species" reg="polyclada">polyclada</tp:taxon-name-part></tp:taxon-name></italic> Rech.f. &amp; Köie, Biol. Skr. 8(2): 195. 1955. <ext-link xmlns:xlink="http://www.w3.org/1999/xlink" xlink:type="simple" ext-link-type="uri" xlink:href="http://ipni.org/urn:lsid:ipni.org:names:77204069-1">urn:lsid:ipni.org:names:77204069-1</ext-link></p><p>(6) <italic><tp:taxon-name><tp:taxon-name-part taxon-name-part-type="genus" reg="Ramaliella">Ramaliella</tp:taxon-name-part> <tp:taxon-name-part taxon-name-part-type="species" reg="tortuosissima">tortuosissima</tp:taxon-name-part></tp:taxon-name></italic> (Boiss.) Zaika, Sukhor. &amp; N.Kilian, comb. nov. ≡ <italic><tp:taxon-name><tp:taxon-name-part taxon-name-part-type="genus" reg="Scorzonera">Scorzonera</tp:taxon-name-part> <tp:taxon-name-part taxon-name-part-type="species" reg="tortuosissima">tortuosissima</tp:taxon-name-part></tp:taxon-name></italic> Boiss., Fl. Orient. 3: 775. 1875. <ext-link xmlns:xlink="http://www.w3.org/1999/xlink" xlink:type="simple" ext-link-type="uri" xlink:href="http://ipni.org/urn:lsid:ipni.org:names:77204071-1">urn:lsid:ipni.org:names:77204071-1</ext-link></p></tp:treatment-sec><tp:treatment-sec sec-type="distribution" id="SECID0ESBPM"><title>Distribution area.</title><p><bold>N Africa</bold>: EG. <bold>Asia-Temperate</bold>: AE; AF; IQ; IR; JO; KU; SA; YE. <bold>Asia-Tropical</bold>: PK.</p><p>The following species may belong to <italic><tp:taxon-name><tp:taxon-name-part taxon-name-part-type="genus" reg="Ramaliella">Ramaliella</tp:taxon-name-part></tp:taxon-name></italic>, based on their morphological characters (they were neither included in the carpological nor in molecular investigations): <italic><tp:taxon-name><tp:taxon-name-part taxon-name-part-type="genus" reg="Scorzonera">Scorzonera</tp:taxon-name-part> <tp:taxon-name-part taxon-name-part-type="species" reg="hondae">hondae</tp:taxon-name-part></tp:taxon-name></italic> Kitam., <italic><tp:taxon-name><tp:taxon-name-part taxon-name-part-type="genus" reg="Scorzonera">S.</tp:taxon-name-part> <tp:taxon-name-part taxon-name-part-type="species" reg="microcalathia">microcalathia</tp:taxon-name-part></tp:taxon-name></italic> (Rech.f.) Rech.f., <italic><tp:taxon-name><tp:taxon-name-part taxon-name-part-type="genus" reg="Scorzonera">S.</tp:taxon-name-part> <tp:taxon-name-part taxon-name-part-type="species" reg="subaphylla">subaphylla</tp:taxon-name-part></tp:taxon-name></italic> Boiss., <italic><tp:taxon-name><tp:taxon-name-part taxon-name-part-type="genus" reg="Scorzonera">S.</tp:taxon-name-part> <tp:taxon-name-part taxon-name-part-type="species" reg="yemensis">yemensis</tp:taxon-name-part></tp:taxon-name></italic> Podlech</p><fig id="F16" position="float" orientation="portrait"><object-id xmlns:xlink="http://www.w3.org/1999/xlink" content-type="doi" xlink:type="simple">10.3897/phytokeys.137.46544.figure16</object-id><object-id xmlns:xlink="http://www.w3.org/1999/xlink" content-type="arpha" xlink:type="simple">076122DC-9860-5AA1-A0DE-01355BF29A43</object-id><label>Figure 16.</label><caption><p>Images of living plants. <bold>A, B</bold><italic><tp:taxon-name><tp:taxon-name-part taxon-name-part-type="genus" reg="Ramaliella">Ramaliella</tp:taxon-name-part> <tp:taxon-name-part taxon-name-part-type="species" reg="tortuosissima">tortuosissima</tp:taxon-name-part></tp:taxon-name></italic><bold>A</bold> general view <bold>B</bold> close up view of the capitula (Jordan, Nakeb, 1250 m alt., 8 May 2019). Photograph by O. Fragman-Sapir <bold>C</bold><italic><tp:taxon-name><tp:taxon-name-part taxon-name-part-type="genus" reg="Pseudopodospermum">Pseudopodospermum</tp:taxon-name-part> <tp:taxon-name-part taxon-name-part-type="species" reg="papposum">papposum</tp:taxon-name-part></tp:taxon-name></italic> (Jordan, Nakeb, 8 May 2019). Photograph by O. Fragman-Sapir <bold>D</bold><italic><tp:taxon-name><tp:taxon-name-part taxon-name-part-type="genus" reg="Takhtajaniantha">Takhtajaniantha</tp:taxon-name-part> <tp:taxon-name-part taxon-name-part-type="species" reg="austriaca">austriaca</tp:taxon-name-part></tp:taxon-name></italic> (Italy, South Tyrol, Schlanders, 6 May 2010). Photograph by R. Hand <bold>E</bold><italic><tp:taxon-name><tp:taxon-name-part taxon-name-part-type="genus" reg="Scorzonera">Scorzonera</tp:taxon-name-part> <tp:taxon-name-part taxon-name-part-type="species" reg="humilis">humilis</tp:taxon-name-part></tp:taxon-name></italic> (Germany, Ammersee, 15 May 2009). Photograph by C. Niederbichler <bold>F</bold><italic><tp:taxon-name><tp:taxon-name-part taxon-name-part-type="genus" reg="Scorzonera">Scorzonera</tp:taxon-name-part> <tp:taxon-name-part taxon-name-part-type="species" reg="meyeri">meyeri</tp:taxon-name-part></tp:taxon-name></italic> (Russia, Karachaevo-Cherkessiya, Teberda, 14 July 2005). Photograph by A.S. Zernov.</p></caption><graphic xmlns:xlink="http://www.w3.org/1999/xlink" xlink:href="phytokeys-137-001-g016.jpg" position="float" orientation="portrait" xlink:type="simple" id="oo_370364.jpg"><uri content-type="original_file" xlink:type="simple">https://binary.pensoft.net/fig/370364</uri></graphic></fig></tp:treatment-sec><ref-list><ref id="B102"><mixed-citation xmlns:xlink="http://www.w3.org/1999/xlink" xlink:type="simple"><person-group><name name-style="western"><surname>Turland</surname><given-names>NJ</given-names></name><name name-style="western"><surname>Wiersema</surname><given-names>JH</given-names></name><name name-style="western"><surname>Barrie</surname><given-names>FR</given-names></name><name name-style="western"><surname>Greuter</surname><given-names>W</given-names></name><name name-style="western"><surname>Hawksworth</surname><given-names>DL</given-names></name><name name-style="western"><surname>Herendeen</surname><given-names>PS</given-names></name><name name-style="western"><surname>Knapp</surname><given-names>S</given-names></name><name name-style="western"><surname>Kusber</surname><given-names>W-H</given-names></name><name name-style="western"><surname>Li</surname><given-names>D-Z</given-names></name><name name-style="western"><surname>Marhold</surname><given-names>K</given-names></name><name name-style="western"><surname>May</surname><given-names>TW</given-names></name><name name-style="western"><surname>McNeill</surname><given-names>J</given-names></name><name name-style="western"><surname>Monro</surname><given-names>AM</given-names></name><name name-style="western"><surname>Pradeo</surname><given-names>J</given-names></name><name name-style="western"><surname>Price</surname><given-names>MJ</given-names></name><name name-style="western"><surname>Smith</surname><given-names>G</given-names></name></person-group> (<year>2018</year>) Internation Code of Nomenclature for algae, fungi, and plants (Shenzen Code), adopted by the Nineteenth Internatonal Botanical Congress Shenzen, China, July 2017. Regnum Vegetabile 159. <ext-link xlink:type="simple" ext-link-type="doi" xlink:href="10.12705/Code.2018">https://doi.org/10.12705/Code.2018</ext-link></mixed-citation></ref><ref id="B3"><mixed-citation xmlns:xlink="http://www.w3.org/1999/xlink" xlink:type="simple"><person-group><name name-style="western"><surname>Askerova</surname><given-names>RK</given-names></name></person-group> (<year>1987</year>) Palinologiya tsikorievykh (<tp:taxon-name><tp:taxon-name-part taxon-name-part-type="family">Compositae</tp:taxon-name-part></tp:taxon-name>: <tp:taxon-name><tp:taxon-name-part taxon-name-part-type="subfamily">Cichorioideae</tp:taxon-name-part></tp:taxon-name>) [The palynology of <tp:taxon-name><tp:taxon-name-part taxon-name-part-type="subfamily">Cichorioideae</tp:taxon-name-part></tp:taxon-name>]. ELM, Baku. [in Russian]</mixed-citation></ref><ref id="B82"><mixed-citation xmlns:xlink="http://www.w3.org/1999/xlink" xlink:type="simple"><person-group><name name-style="western"><surname>Razaq</surname><given-names>ZA</given-names></name><name name-style="western"><surname>Vahidy</surname><given-names>AA</given-names></name><name name-style="western"><surname>Ali</surname><given-names>SI</given-names></name></person-group> (<year>1994</year>) <article-title>Chromosome numbers in <tp:taxon-name><tp:taxon-name-part taxon-name-part-type="family">Compositae</tp:taxon-name-part></tp:taxon-name> from Pakistan.</article-title><source>Annals of the Missouri Botanical Garden</source><volume>81</volume>(<issue>4</issue>): <fpage>800</fpage>–<lpage>808</lpage>. <ext-link xlink:type="simple" ext-link-type="doi" xlink:href="10.2307/2399925">https://doi.org/10.2307/2399925</ext-link></mixed-citation></ref></ref-list></tp:taxon-treatment>
