# Supplementary material for: Scorzonera sensu lato (Asteraceae, Cichorieae) – taxonomic reassessment in the light of new molecular phylogenetic and carpological analyses
Source: PhytoKeys. 2020 Jan 8;137:1–85. doi: 10.3897/phytokeys.137.46544 (PMC6962254; doi:10.3897/phytokeys.137.46544)
Supplement: XML Treatment for Pseudopodospermum [file phytokeys.137.46544-treatment10.xml]

<!DOCTYPE tp:taxon-treatment
  PUBLIC "-//TaxonX//DTD Taxonomic Treatment Publishing DTD v0 20100105//EN" "tax-treatment-NSO.dtd">
<tp:taxon-treatment xmlns:tp="http://www.plazi.org/taxpub"><tp:treatment-meta><kwd-group><label>Taxon classification</label><kwd><named-content xmlns:xlink="http://www.w3.org/1999/xlink" content-type="kingdom">Plantae</named-content></kwd><kwd><named-content xmlns:xlink="http://www.w3.org/1999/xlink" content-type="order">Asterales</named-content></kwd><kwd><named-content xmlns:xlink="http://www.w3.org/1999/xlink" content-type="family">Asteraceae</named-content></kwd></kwd-group><mixed-citation publication-type="journal"><person-group><name><surname>Zaika</surname><given-names>Maxim A.</given-names></name><name><surname>Kilian</surname><given-names>Norbert</given-names></name><name><surname>Jones</surname><given-names>Katy</given-names></name><name><surname>Krinitsina</surname><given-names>Anastasiya A.</given-names></name><name><surname>Nilova</surname><given-names>Maya V.</given-names></name><name><surname>Speranskaya</surname><given-names>Anna S.</given-names></name><name><surname>Sukhorukov</surname><given-names>Alexander P.</given-names></name></person-group><article-title><italic><tp:taxon-name><tp:taxon-name-part taxon-name-part-type="genus" reg="Scorzonera">Scorzonera</tp:taxon-name-part></tp:taxon-name></italic> sensu lato (<tp:taxon-name><tp:taxon-name-part taxon-name-part-type="genus" reg="Asteraceae">Asteraceae</tp:taxon-name-part></tp:taxon-name>, <tp:taxon-name><tp:taxon-name-part taxon-name-part-type="tribe">Cichorieae</tp:taxon-name-part></tp:taxon-name>) – taxonomic reassessment in the light of new molecular phylogenetic and carpological analyses</article-title><source>PhytoKeys</source><day>08</day><month>1</month><year>2020</year><volume>137</volume><fpage>1</fpage><lpage>85</lpage><pub-id pub-id-type="doi">10.3897/phytokeys.137.46544</pub-id></mixed-citation></tp:treatment-meta><tp:nomenclature><tp:taxon-name><object-id xmlns:xlink="http://www.w3.org/1999/xlink" content-type="arpha" xlink:type="simple">976E0259-90D6-5E0E-9120-F3BC0CD42C3F</object-id>
              <tp:taxon-name-part taxon-name-part-type="genus" reg="Pseudopodospermum">Pseudopodospermum</tp:taxon-name-part>
            </tp:taxon-name><tp:taxon-authority>(Lipsch. &amp; Krasch.) Kuth., Kavkaz. Predstav. Scorzonerinae: 85. 1978.</tp:taxon-authority><tp:nomenclature-citation-list><tp:nomenclature-citation><tp:taxon-name>
                  <tp:taxon-name-part taxon-name-part-type="genus" reg="Scorzonera"/>
                  <tp:taxon-name-part taxon-name-part-type="section" reg="Pseudopodospermum"/>
                </tp:taxon-name><comment>≡ <tp:taxon-name><tp:taxon-name-part taxon-name-part-type="genus" reg="Scorzonera">Scorzonera</tp:taxon-name-part> <tp:taxon-name-part taxon-name-part-type="infraspecific-rank">sect.</tp:taxon-name-part> <tp:taxon-name-part taxon-name-part-type="section" reg="Pseudopodospermum">Pseudopodospermum</tp:taxon-name-part></tp:taxon-name> Lipsch. &amp; Krasch. in Lipschitz, Fragm. Monogr. Gen. <tp:taxon-name><tp:taxon-name-part taxon-name-part-type="genus" reg="Scorzonera">Scorzonera</tp:taxon-name-part></tp:taxon-name> 1: 70. 1935. </comment></tp:nomenclature-citation><tp:nomenclature-citation><tp:taxon-name>
                  <tp:taxon-name-part taxon-name-part-type="genus" reg="Scorzonera"/>
                  <tp:taxon-name-part taxon-name-part-type="subgenus" reg="Pseudopodospermum"/>
                </tp:taxon-name><comment>≡ <tp:taxon-name><tp:taxon-name-part taxon-name-part-type="genus" reg="Scorzonera">Scorzonera</tp:taxon-name-part> <tp:taxon-name-part taxon-name-part-type="infraspecific-rank">subg.</tp:taxon-name-part> <tp:taxon-name-part taxon-name-part-type="subgenus" reg="Pseudopodospermum">Pseudopodospermum</tp:taxon-name-part></tp:taxon-name> (Lipsch. &amp; Krasch.) Lipsch. in Bobrov &amp; Tzvelev, Fl. URSS 29: 48. 1964. Lectotype (designated by <xref ref-type="bibr" rid="B58">Lipschitz 1964</xref>: 49): <tp:taxon-name><tp:taxon-name-part taxon-name-part-type="genus" reg="Scorzonera">Scorzonera</tp:taxon-name-part> <tp:taxon-name-part taxon-name-part-type="species" reg="mollis">mollis</tp:taxon-name-part></tp:taxon-name> M.Bieb. </comment></tp:nomenclature-citation><tp:nomenclature-citation><tp:taxon-name>
                  <tp:taxon-name-part taxon-name-part-type="genus" reg="Scorzonera"/>
                  <tp:taxon-name-part taxon-name-part-type="subsection" reg="Foliosae"/>
                </tp:taxon-name><comment>= <tp:taxon-name><tp:taxon-name-part taxon-name-part-type="genus" reg="Scorzonera">Scorzonera</tp:taxon-name-part> <tp:taxon-name-part taxon-name-part-type="infraspecific-rank">subsect.</tp:taxon-name-part> <tp:taxon-name-part taxon-name-part-type="subsection" reg="Foliosae">Foliosae</tp:taxon-name-part></tp:taxon-name> Boiss., Fl. Orient. 3: 756. 1875. </comment></tp:nomenclature-citation><tp:nomenclature-citation><tp:taxon-name>
                  <tp:taxon-name-part taxon-name-part-type="genus" reg="Scorzonera"/>
                  <tp:taxon-name-part taxon-name-part-type="section" reg="Foliosae"/>
                </tp:taxon-name><comment>≡ <tp:taxon-name><tp:taxon-name-part taxon-name-part-type="genus" reg="Scorzonera">Scorzonera</tp:taxon-name-part> <tp:taxon-name-part taxon-name-part-type="infraspecific-rank">sect.</tp:taxon-name-part> <tp:taxon-name-part taxon-name-part-type="section" reg="Foliosae">Foliosae</tp:taxon-name-part></tp:taxon-name> (Boiss.) Lipsch. in Bobrov &amp; Tzvelev, Fl. URSS 29: 721. 1964. Lectotype (designated by <xref ref-type="bibr" rid="B58">Lipschitz 1964</xref>: 721): <tp:taxon-name><tp:taxon-name-part taxon-name-part-type="genus" reg="Scorzonera">S.</tp:taxon-name-part> <tp:taxon-name-part taxon-name-part-type="species" reg="stricta">stricta</tp:taxon-name-part></tp:taxon-name> Hornem. </comment></tp:nomenclature-citation><tp:nomenclature-citation><tp:taxon-name>
                  <tp:taxon-name-part taxon-name-part-type="genus" reg="Scorzonera"/>
                  <tp:taxon-name-part taxon-name-part-type="section" reg="Incisae"/>
                </tp:taxon-name><comment>= <tp:taxon-name><tp:taxon-name-part taxon-name-part-type="genus" reg="Scorzonera">Scorzonera</tp:taxon-name-part> <tp:taxon-name-part taxon-name-part-type="infraspecific-rank">sect.</tp:taxon-name-part> <tp:taxon-name-part taxon-name-part-type="section" reg="Incisae">Incisae</tp:taxon-name-part></tp:taxon-name> Lipsch., Fragm. Monogr. Gen. <tp:taxon-name><tp:taxon-name-part taxon-name-part-type="genus" reg="Scorzonera">Scorzonera</tp:taxon-name-part></tp:taxon-name> 1: 91. 1935. </comment></tp:nomenclature-citation><tp:nomenclature-citation><tp:taxon-name>
                  <tp:taxon-name-part taxon-name-part-type="genus" reg="Podospermum"/>
                  <tp:taxon-name-part taxon-name-part-type="section" reg="Incisae"/>
                </tp:taxon-name><comment>≡ <tp:taxon-name><tp:taxon-name-part taxon-name-part-type="genus" reg="Podospermum">Podospermum</tp:taxon-name-part> <tp:taxon-name-part taxon-name-part-type="infraspecific-rank">sect.</tp:taxon-name-part> <tp:taxon-name-part taxon-name-part-type="section" reg="Incisae">Incisae</tp:taxon-name-part></tp:taxon-name> (Lipsch.) Kuth., Kavkaz. Predstav. <tp:taxon-name><tp:taxon-name-part taxon-name-part-type="genus" reg="Scorzonerinae">Scorzonerinae</tp:taxon-name-part></tp:taxon-name>: 99. 1978. Type (Art. 10.8, see <xref ref-type="bibr" rid="B102">Turland et al. 2018</xref>): <tp:taxon-name><tp:taxon-name-part taxon-name-part-type="genus" reg="Scorzonera">Scorzonera</tp:taxon-name-part> <tp:taxon-name-part taxon-name-part-type="species" reg="incisa">incisa</tp:taxon-name-part></tp:taxon-name> DC. </comment></tp:nomenclature-citation><tp:nomenclature-citation><tp:taxon-name>
                  <tp:taxon-name-part taxon-name-part-type="genus" reg="Scorzonera"/>
                  <tp:taxon-name-part taxon-name-part-type="section" reg="Papposae"/>
                </tp:taxon-name><comment>= <tp:taxon-name><tp:taxon-name-part taxon-name-part-type="genus" reg="Scorzonera">Scorzonera</tp:taxon-name-part> <tp:taxon-name-part taxon-name-part-type="infraspecific-rank">sect.</tp:taxon-name-part> <tp:taxon-name-part taxon-name-part-type="section" reg="Papposae">Papposae</tp:taxon-name-part></tp:taxon-name> Lipsch. &amp; Krasch. in Lipsch., Fragm. Monogr. Gen. <tp:taxon-name><tp:taxon-name-part taxon-name-part-type="genus" reg="Scorzonera">Scorzonera</tp:taxon-name-part></tp:taxon-name> 1: 45. 1935. Type (Art. 10.8, see <xref ref-type="bibr" rid="B102">Turland et al. 2018</xref>): <tp:taxon-name><tp:taxon-name-part taxon-name-part-type="genus" reg="Scorzonera">Scorzonera</tp:taxon-name-part> <tp:taxon-name-part taxon-name-part-type="species" reg="papposa">papposa</tp:taxon-name-part></tp:taxon-name> DC. </comment></tp:nomenclature-citation><tp:nomenclature-citation><tp:taxon-name>
                  <tp:taxon-name-part taxon-name-part-type="genus" reg="Scorzonera"/>
                  <tp:taxon-name-part taxon-name-part-type="series" reg="Brevicaulis"/>
                </tp:taxon-name><comment>= <tp:taxon-name><tp:taxon-name-part taxon-name-part-type="genus" reg="Scorzonera">Scorzonera</tp:taxon-name-part> <tp:taxon-name-part taxon-name-part-type="infraspecific-rank">ser.</tp:taxon-name-part> <tp:taxon-name-part taxon-name-part-type="series" reg="Brevicaulis">Brevicaulis</tp:taxon-name-part></tp:taxon-name> Lipsch., Fragm. Monogr. Gen. <tp:taxon-name><tp:taxon-name-part taxon-name-part-type="genus" reg="Scorzonera">Scorzonera</tp:taxon-name-part></tp:taxon-name> 1: 92. 1935. Type (Art. 10.8, see <xref ref-type="bibr" rid="B102">Turland et al. 2018</xref>): <tp:taxon-name><tp:taxon-name-part taxon-name-part-type="genus" reg="Scorzonera">Scorzonera</tp:taxon-name-part> <tp:taxon-name-part taxon-name-part-type="species" reg="brevicaulis">brevicaulis</tp:taxon-name-part></tp:taxon-name> Vahl </comment></tp:nomenclature-citation><tp:nomenclature-citation><tp:taxon-name>
                  <tp:taxon-name-part taxon-name-part-type="genus" reg="Scorzonera"/>
                  <tp:taxon-name-part taxon-name-part-type="subsection" reg="Hissarica"/>
                </tp:taxon-name><comment>= <tp:taxon-name><tp:taxon-name-part taxon-name-part-type="genus" reg="Scorzonera">Scorzonera</tp:taxon-name-part> <tp:taxon-name-part taxon-name-part-type="infraspecific-rank">subsect.</tp:taxon-name-part> <tp:taxon-name-part taxon-name-part-type="subsection" reg="Hissarica">Hissarica</tp:taxon-name-part></tp:taxon-name> Lipsch., Fragm. Monogr. Gen. <tp:taxon-name><tp:taxon-name-part taxon-name-part-type="genus" reg="Scorzonera">Scorzonera</tp:taxon-name-part></tp:taxon-name> 2: 63. 1939. </comment></tp:nomenclature-citation><tp:nomenclature-citation><tp:taxon-name>
                  <tp:taxon-name-part taxon-name-part-type="genus" reg="Scorzonera"/>
                  <tp:taxon-name-part taxon-name-part-type="section" reg="Hissarica"/>
                </tp:taxon-name><comment>≡ <tp:taxon-name><tp:taxon-name-part taxon-name-part-type="genus" reg="Scorzonera">Scorzonera</tp:taxon-name-part> <tp:taxon-name-part taxon-name-part-type="infraspecific-rank">sect.</tp:taxon-name-part> <tp:taxon-name-part taxon-name-part-type="section" reg="Hissarica">Hissarica</tp:taxon-name-part></tp:taxon-name> Lipsch. in Bobrov &amp; Tzvelev, Fl. URSS 29: 97. 1964. Type (Art. 10.8, see <xref ref-type="bibr" rid="B102">Turland et al. 2018</xref>): <tp:taxon-name><tp:taxon-name-part taxon-name-part-type="genus" reg="Scorzonera">Scorzonera</tp:taxon-name-part> <tp:taxon-name-part taxon-name-part-type="species" reg="hissarica">hissarica</tp:taxon-name-part></tp:taxon-name> C.Winkl. </comment></tp:nomenclature-citation></tp:nomenclature-citation-list></tp:nomenclature><tp:treatment-sec sec-type="Diagnostic features" id="SECID0ELTPM"><title>Diagnostic features.</title><p>Perennial herbs often with a tuber; leaves entire, often with undulate margin or pinnatifid; capitula solitary or few; pollen with 20 lacunae; achenes usually papillate, with stout conglomerations or verrucose ribs.</p></tp:treatment-sec><tp:treatment-sec sec-type="description" id="SECID0EQTPM"><title>Description.</title><p><bold><italic>Habit, life form, subterranean parts:</italic></bold> perennial herbs mostly with a tuber, or else with taproot.</p><p><bold><italic>Leaves:</italic></bold> rosulate only or cauline, lower leaves usually petiolate, upper leaves sessile and often (sub) amplexicaule, their shape diverse (linear-lanceolate to broadly ovate), margin entire and then often undulate, or dentate to pinnatisect.</p><p><bold><italic>Stem, synflorescence:</italic></bold> stem solitary or with a few branches, sometimes leafless and scapose, glabrous to lanate; capitula terminal.</p><p><bold><italic>Capitula:</italic></bold> involucre glabrous to lanate, phyllaries in several series, outer phyllaries triangular or ovate, obtuse, inner phyllaries oblong or lanceolate, much longer than outer phyllaries, receptacle naked, flat, florets more than 12, exceeding the involucre up to 1.5 times, yellow or purple (Fig. <xref ref-type="fig" rid="F16">16C</xref>), sometimes bicoloured, with yellow ligulae and dark purple mouth.</p><p><bold><italic>Pollen:</italic></bold> echinolophate, tricolporate and each colpus divided into 2 lacunae, with 20 (6 abporal, 6 equatorial, 6 interporal, 2 polar) lacunae (<xref ref-type="bibr" rid="B9">Blackmore 1982</xref>; <xref ref-type="bibr" rid="B79">Pinar et al. 2016</xref>).</p><p><bold><italic>Achenes:</italic></bold> 8–28 mm, straight or slightly curved, with or without carpopodium, usually with five, rarely with ten ribs or without, surface papillate and/or usually with stout conglomerations or the outer strongly rugose or tuberculate-squamate; achene wall with parenchyma subepidermal, continuous (or very rarely sometimes irregularly discontinuous), often reduced to one- to several layers consisting of thin- and/or thick-walled cells, sometimes with subepidermal mechanical parenchyma, air cavities absent or present, sclerenchyma discontinuous with a gap in the principal ribs or continuous forming a sheath, equal in thickness or with a narrow or wider hunch on either side of the principal rib, sclerenchymatous fibres orientated parallel to the achene axis, tannins absent or present in the cell protoplasts.</p><p><bold><italic>Pappus:</italic></bold> 6–28 mm, bristles equal or unequal (5–10 bristles often longer than the rest), plumose in lower and scabrid in upper part, dirty white or white, yellowish, blackish or rarely fulvous.</p></tp:treatment-sec><tp:treatment-sec sec-type="Chromosome number" id="SECID0ERVPM"><title>Chromosome number.</title><p>x = 7, diploids, tetraploids or hexaploids.</p></tp:treatment-sec><tp:treatment-sec sec-type="Species" id="SECID0EWVPM"><title>Species.</title><p>(1) <italic><tp:taxon-name><tp:taxon-name-part taxon-name-part-type="genus" reg="Pseudopodospermum">Pseudopodospermum</tp:taxon-name-part> <tp:taxon-name-part taxon-name-part-type="species" reg="boeticum">boeticum</tp:taxon-name-part></tp:taxon-name></italic> (Boiss.) Zaika, Sukhor. &amp; N.Kilian, comb. nov. ≡ <tp:taxon-name><tp:taxon-name-part taxon-name-part-type="genus" reg="Scorzonera">Scorzonera</tp:taxon-name-part> <tp:taxon-name-part taxon-name-part-type="species" reg="montana">montana</tp:taxon-name-part> <tp:taxon-name-part taxon-name-part-type="infraspecific-rank">var.</tp:taxon-name-part> <tp:taxon-name-part taxon-name-part-type="variety" reg="boetica">boetica</tp:taxon-name-part></tp:taxon-name> Boiss. in Candolle, Prodr. 7(1): 121. 1838 ≡ <italic><tp:taxon-name><tp:taxon-name-part taxon-name-part-type="genus" reg="Scorzonera">Scorzonera</tp:taxon-name-part> <tp:taxon-name-part taxon-name-part-type="species" reg="boetica">boetica</tp:taxon-name-part></tp:taxon-name></italic> (Boiss.) Boiss., Voy. Bot. Espagne 2: 382. 1841. <ext-link xmlns:xlink="http://www.w3.org/1999/xlink" xlink:type="simple" ext-link-type="uri" xlink:href="http://ipni.org/urn:lsid:ipni.org:names:77204074-1">urn:lsid:ipni.org:names:77204074-1</ext-link></p><p>(2) <italic><tp:taxon-name><tp:taxon-name-part taxon-name-part-type="genus" reg="Pseudopodospermum">Pseudopodospermum</tp:taxon-name-part> <tp:taxon-name-part taxon-name-part-type="species" reg="brevicaule">brevicaule</tp:taxon-name-part></tp:taxon-name></italic> (Vahl) Zaika, Sukhor. &amp; N.Kilian, comb. nov. ≡ <italic><tp:taxon-name><tp:taxon-name-part taxon-name-part-type="genus" reg="Scorzonera">Scorzonera</tp:taxon-name-part> <tp:taxon-name-part taxon-name-part-type="species" reg="brevicaulis">brevicaulis</tp:taxon-name-part></tp:taxon-name></italic> Vahl, Symb. Bot. 2: 88. 1791. <ext-link xmlns:xlink="http://www.w3.org/1999/xlink" xlink:type="simple" ext-link-type="uri" xlink:href="http://ipni.org/urn:lsid:ipni.org:names:77204076-1">urn:lsid:ipni.org:names:77204076-1</ext-link></p><p>(3) <italic><tp:taxon-name><tp:taxon-name-part taxon-name-part-type="genus" reg="Pseudopodospermum">Pseudopodospermum</tp:taxon-name-part> <tp:taxon-name-part taxon-name-part-type="species" reg="calyculatum">calyculatum</tp:taxon-name-part></tp:taxon-name></italic> (Boiss.) Zaika, Sukhor. &amp; N.Kilian, comb. nov. ≡ <italic><tp:taxon-name><tp:taxon-name-part taxon-name-part-type="genus" reg="Scorzonera">Scorzonera</tp:taxon-name-part> <tp:taxon-name-part taxon-name-part-type="species" reg="calyculata">calyculata</tp:taxon-name-part></tp:taxon-name></italic> Boiss., Diagn. Pl. Orient., ser. 1, 11: 42. 1849. <ext-link xmlns:xlink="http://www.w3.org/1999/xlink" xlink:type="simple" ext-link-type="uri" xlink:href="http://ipni.org/urn:lsid:ipni.org:names:77204078-1">urn:lsid:ipni.org:names:77204078-1</ext-link></p><p>(4) <italic><tp:taxon-name><tp:taxon-name-part taxon-name-part-type="genus" reg="Pseudopodospermum">Pseudopodospermum</tp:taxon-name-part> <tp:taxon-name-part taxon-name-part-type="species" reg="chantavicum">chantavicum</tp:taxon-name-part></tp:taxon-name></italic> (Pavlov) Zaika, Sukhor. &amp; N.Kilian, comb. nov. ≡ <italic><tp:taxon-name><tp:taxon-name-part taxon-name-part-type="genus" reg="Scorzonera">Scorzonera</tp:taxon-name-part> <tp:taxon-name-part taxon-name-part-type="species" reg="chantavica">chantavica</tp:taxon-name-part></tp:taxon-name></italic> Pavlov, Vestn. Akad. Nauk Kazakhsk. S.S.R. 8: 27. 1950. <ext-link xmlns:xlink="http://www.w3.org/1999/xlink" xlink:type="simple" ext-link-type="uri" xlink:href="http://ipni.org/urn:lsid:ipni.org:names:77204079-1">urn:lsid:ipni.org:names:77204079-1</ext-link></p><p>(5) <italic><tp:taxon-name><tp:taxon-name-part taxon-name-part-type="genus" reg="Pseudopodospermum">Pseudopodospermum</tp:taxon-name-part> <tp:taxon-name-part taxon-name-part-type="species" reg="crispatulum">crispatulum</tp:taxon-name-part></tp:taxon-name></italic> (DC.) Zaika, Sukhor. &amp; N.Kilian, comb. nov. ≡ <tp:taxon-name><tp:taxon-name-part taxon-name-part-type="genus" reg="Scorzonera">Scorzonera</tp:taxon-name-part> <tp:taxon-name-part taxon-name-part-type="species" reg="hispanica">hispanica</tp:taxon-name-part> <tp:taxon-name-part taxon-name-part-type="infraspecific-rank">var.</tp:taxon-name-part> <tp:taxon-name-part taxon-name-part-type="variety" reg="crispatula">crispatula</tp:taxon-name-part></tp:taxon-name> DC., Prodr. 7(1): 121. 1838 ≡ <italic><tp:taxon-name><tp:taxon-name-part taxon-name-part-type="genus" reg="Scorzonera">Scorzonera</tp:taxon-name-part> <tp:taxon-name-part taxon-name-part-type="species" reg="crispatula">crispatula</tp:taxon-name-part></tp:taxon-name></italic> (DC.) Boiss., Voy. Bot. Espagne 2: 741. 1845. <ext-link xmlns:xlink="http://www.w3.org/1999/xlink" xlink:type="simple" ext-link-type="uri" xlink:href="http://ipni.org/urn:lsid:ipni.org:names:77204082-1">urn:lsid:ipni.org:names:77204082-1</ext-link></p><p>(6) <italic><tp:taxon-name><tp:taxon-name-part taxon-name-part-type="genus" reg="Pseudopodospermum">Pseudopodospermum</tp:taxon-name-part> <tp:taxon-name-part taxon-name-part-type="species" reg="crocifolium">crocifolium</tp:taxon-name-part></tp:taxon-name></italic> (Sm.) Zaika, Sukhor. &amp; N.Kilian, comb. nov. ≡ <italic><tp:taxon-name><tp:taxon-name-part taxon-name-part-type="genus" reg="Scorzonera">Scorzonera</tp:taxon-name-part> <tp:taxon-name-part taxon-name-part-type="species" reg="crocifolia">crocifolia</tp:taxon-name-part></tp:taxon-name></italic> Sm. in Sibthorp, Fl. Graec. Prodr. 2(1): 123. 1813. <ext-link xmlns:xlink="http://www.w3.org/1999/xlink" xlink:type="simple" ext-link-type="uri" xlink:href="http://ipni.org/urn:lsid:ipni.org:names:77204084-1">urn:lsid:ipni.org:names:77204084-1</ext-link></p><p>(7) <italic><tp:taxon-name><tp:taxon-name-part taxon-name-part-type="genus" reg="Pseudopodospermum">Pseudopodospermum</tp:taxon-name-part> <tp:taxon-name-part taxon-name-part-type="species" reg="davisii">davisii</tp:taxon-name-part></tp:taxon-name></italic> (Lipsch.) Zaika, Sukhor. &amp; N.Kilian, comb. nov. ≡ <italic><tp:taxon-name><tp:taxon-name-part taxon-name-part-type="genus" reg="Scorzonera">Scorzonera</tp:taxon-name-part> <tp:taxon-name-part taxon-name-part-type="species" reg="davisii">davisii</tp:taxon-name-part></tp:taxon-name></italic> Lipsch., Bot. Mater. Bot. Inst. Komarova Akad. Nauk S.S.S.R. 22: 291. 1963. <ext-link xmlns:xlink="http://www.w3.org/1999/xlink" xlink:type="simple" ext-link-type="uri" xlink:href="http://ipni.org/urn:lsid:ipni.org:names:77204085-1">urn:lsid:ipni.org:names:77204085-1</ext-link></p><p>(8) <italic><tp:taxon-name><tp:taxon-name-part taxon-name-part-type="genus" reg="Pseudopodospermum">Pseudopodospermum</tp:taxon-name-part> <tp:taxon-name-part taxon-name-part-type="species" reg="elatum">elatum</tp:taxon-name-part></tp:taxon-name></italic> (Boiss.) Zaika, Sukhor. &amp; N.Kilian, comb. nov. ≡ <italic><tp:taxon-name><tp:taxon-name-part taxon-name-part-type="genus" reg="Scorzonera">Scorzonera</tp:taxon-name-part> <tp:taxon-name-part taxon-name-part-type="species" reg="elata">elata</tp:taxon-name-part></tp:taxon-name></italic> Boiss., Diagn. Pl. Orient., ser. 1, 4: 25. 1844. <ext-link xmlns:xlink="http://www.w3.org/1999/xlink" xlink:type="simple" ext-link-type="uri" xlink:href="http://ipni.org/urn:lsid:ipni.org:names:77204086-1">urn:lsid:ipni.org:names:77204086-1</ext-link></p><p>(9) <italic><tp:taxon-name><tp:taxon-name-part taxon-name-part-type="genus" reg="Pseudopodospermum">Pseudopodospermum</tp:taxon-name-part> <tp:taxon-name-part taxon-name-part-type="species" reg="gracile">gracile</tp:taxon-name-part></tp:taxon-name></italic> (Lipsch.) Zaika, Sukhor. &amp; N.Kilian, comb. nov. ≡ <italic><tp:taxon-name><tp:taxon-name-part taxon-name-part-type="genus" reg="Scorzonera">Scorzonera</tp:taxon-name-part> <tp:taxon-name-part taxon-name-part-type="species" reg="gracilis">gracilis</tp:taxon-name-part></tp:taxon-name></italic> Lipsch. in Bobrov &amp; Tzvelev, Fl. URSS 29: 721. 1964. <ext-link xmlns:xlink="http://www.w3.org/1999/xlink" xlink:type="simple" ext-link-type="uri" xlink:href="http://ipni.org/urn:lsid:ipni.org:names:77204088-1">urn:lsid:ipni.org:names:77204088-1</ext-link></p><p>(10) <italic><tp:taxon-name><tp:taxon-name-part taxon-name-part-type="genus" reg="Pseudopodospermum">Pseudopodospermum</tp:taxon-name-part> <tp:taxon-name-part taxon-name-part-type="species" reg="hispanicum">hispanicum</tp:taxon-name-part></tp:taxon-name></italic> (L.) Zaika, Sukhor. &amp; N.Kilian, comb. nov. ≡ <italic><tp:taxon-name><tp:taxon-name-part taxon-name-part-type="genus" reg="Scorzonera">Scorzonera</tp:taxon-name-part> <tp:taxon-name-part taxon-name-part-type="species" reg="hispanica">hispanica</tp:taxon-name-part></tp:taxon-name></italic> L., Sp. Pl. 2: 791. 1753. <ext-link xmlns:xlink="http://www.w3.org/1999/xlink" xlink:type="simple" ext-link-type="uri" xlink:href="http://ipni.org/urn:lsid:ipni.org:names:77204090-1">urn:lsid:ipni.org:names:77204090-1</ext-link></p><p>(11) <italic><tp:taxon-name><tp:taxon-name-part taxon-name-part-type="genus" reg="Pseudopodospermum">Pseudopodospermum</tp:taxon-name-part> <tp:taxon-name-part taxon-name-part-type="species" reg="hissaricum">hissaricum</tp:taxon-name-part></tp:taxon-name></italic> (C.Winkl.) Zaika, Sukhor. &amp; N.Kilian, comb. nov. ≡ <italic><tp:taxon-name><tp:taxon-name-part taxon-name-part-type="genus" reg="Scorzonera">Scorzonera</tp:taxon-name-part> <tp:taxon-name-part taxon-name-part-type="species" reg="hissarica">hissarica</tp:taxon-name-part></tp:taxon-name></italic> C.Winkl., Trudy Imp. S.-Peterburgsk. Bot. Sada 11: 172. 1889. <ext-link xmlns:xlink="http://www.w3.org/1999/xlink" xlink:type="simple" ext-link-type="uri" xlink:href="http://ipni.org/urn:lsid:ipni.org:names:77204092-1">urn:lsid:ipni.org:names:77204092-1</ext-link></p><p>(12) <italic><tp:taxon-name><tp:taxon-name-part taxon-name-part-type="genus" reg="Pseudopodospermum">Pseudopodospermum</tp:taxon-name-part> <tp:taxon-name-part taxon-name-part-type="species" reg="idaeum">idaeum</tp:taxon-name-part></tp:taxon-name></italic> (Gand.) Zaika, Sukhor. &amp; N.Kilian, comb. nov. ≡ <italic><tp:taxon-name><tp:taxon-name-part taxon-name-part-type="genus" reg="Podospermum">Podospermum</tp:taxon-name-part> <tp:taxon-name-part taxon-name-part-type="species" reg="idaeum">idaeum</tp:taxon-name-part></tp:taxon-name></italic> Gand., Bull. Soc. Bot. France 62: 155. 1916. <ext-link xmlns:xlink="http://www.w3.org/1999/xlink" xlink:type="simple" ext-link-type="uri" xlink:href="http://ipni.org/urn:lsid:ipni.org:names:77204093-1">urn:lsid:ipni.org:names:77204093-1</ext-link></p><p>(13) <italic><tp:taxon-name><tp:taxon-name-part taxon-name-part-type="genus" reg="Pseudopodospermum">Pseudopodospermum</tp:taxon-name-part> <tp:taxon-name-part taxon-name-part-type="species" reg="inaequiscapum">inaequiscapum</tp:taxon-name-part></tp:taxon-name></italic> (Boiss.) Zaika, Sukhor. &amp; N.Kilian, comb. nov. ≡ <italic><tp:taxon-name><tp:taxon-name-part taxon-name-part-type="genus" reg="Scorzonera">Scorzonera</tp:taxon-name-part> <tp:taxon-name-part taxon-name-part-type="species" reg="inaequiscapa">inaequiscapa</tp:taxon-name-part></tp:taxon-name></italic> Boiss., Fl. Orient. 3: 762. 1875. <ext-link xmlns:xlink="http://www.w3.org/1999/xlink" xlink:type="simple" ext-link-type="uri" xlink:href="http://ipni.org/urn:lsid:ipni.org:names:77204091-1">urn:lsid:ipni.org:names:77204091-1</ext-link></p><p>(14) <italic><tp:taxon-name><tp:taxon-name-part taxon-name-part-type="genus" reg="Pseudopodospermum">Pseudopodospermum</tp:taxon-name-part> <tp:taxon-name-part taxon-name-part-type="species" reg="incisum">incisum</tp:taxon-name-part></tp:taxon-name></italic> (DC.) Zaika, Sukhor. &amp; N.Kilian, comb. nov. ≡ <italic><tp:taxon-name><tp:taxon-name-part taxon-name-part-type="genus" reg="Scorzonera">Scorzonera</tp:taxon-name-part> <tp:taxon-name-part taxon-name-part-type="species" reg="incisa">incisa</tp:taxon-name-part></tp:taxon-name></italic> DC., Prodr. 7(1): 119. 1838. <ext-link xmlns:xlink="http://www.w3.org/1999/xlink" xlink:type="simple" ext-link-type="uri" xlink:href="http://ipni.org/urn:lsid:ipni.org:names:77204089-1">urn:lsid:ipni.org:names:77204089-1</ext-link></p><p>(15) <italic><tp:taxon-name><tp:taxon-name-part taxon-name-part-type="genus" reg="Pseudopodospermum">Pseudopodospermum</tp:taxon-name-part> <tp:taxon-name-part taxon-name-part-type="species" reg="inconspicuum">inconspicuum</tp:taxon-name-part></tp:taxon-name></italic> (Lipsch.) Zaika, Sukhor. &amp; N.Kilian, comb. nov. ≡ <italic><tp:taxon-name><tp:taxon-name-part taxon-name-part-type="genus" reg="Scorzonera">Scorzonera</tp:taxon-name-part> <tp:taxon-name-part taxon-name-part-type="species" reg="inconspicua">inconspicua</tp:taxon-name-part></tp:taxon-name></italic> Lipsch., Byull. Moskovsk. Obshch. Isp. Prir., Otd. Biol., n.s. 42: 128. 1933. <ext-link xmlns:xlink="http://www.w3.org/1999/xlink" xlink:type="simple" ext-link-type="uri" xlink:href="http://ipni.org/urn:lsid:ipni.org:names:77204087-1">urn:lsid:ipni.org:names:77204087-1</ext-link></p><p>(16) <italic><tp:taxon-name><tp:taxon-name-part taxon-name-part-type="genus" reg="Pseudopodospermum">Pseudopodospermum</tp:taxon-name-part> <tp:taxon-name-part taxon-name-part-type="species" reg="lamellatum">lamellatum</tp:taxon-name-part></tp:taxon-name></italic> (Krasch.) Zaika, Sukhor. &amp; N.Kilian, comb. nov. ≡ <italic><tp:taxon-name><tp:taxon-name-part taxon-name-part-type="genus" reg="Scorzonera">Scorzonera</tp:taxon-name-part> <tp:taxon-name-part taxon-name-part-type="species" reg="lamellata">lamellata</tp:taxon-name-part></tp:taxon-name></italic> Krasch., Trudy Bot. Inst. Akad. Nauk S.S.S.R., ser. 1, Fl. Sist. Vyssh. Rast. 1: 180. 1933. <ext-link xmlns:xlink="http://www.w3.org/1999/xlink" xlink:type="simple" ext-link-type="uri" xlink:href="http://ipni.org/urn:lsid:ipni.org:names:77204083-1">urn:lsid:ipni.org:names:77204083-1</ext-link></p><p>(17) <italic><tp:taxon-name><tp:taxon-name-part taxon-name-part-type="genus" reg="Pseudopodospermum">Pseudopodospermum</tp:taxon-name-part> <tp:taxon-name-part taxon-name-part-type="species" reg="leptophyllum">leptophyllum</tp:taxon-name-part></tp:taxon-name></italic> (DC.) Kuth.</p><p>(18) <italic><tp:taxon-name><tp:taxon-name-part taxon-name-part-type="genus" reg="Pseudopodospermum">Pseudopodospermum</tp:taxon-name-part> <tp:taxon-name-part taxon-name-part-type="species" reg="libanoticum">libanoticum</tp:taxon-name-part></tp:taxon-name></italic> (Boiss.) Zaika, Sukhor. &amp; N.Kilian, comb. nov. ≡ <italic><tp:taxon-name><tp:taxon-name-part taxon-name-part-type="genus" reg="Scorzonera">Scorzonera</tp:taxon-name-part> <tp:taxon-name-part taxon-name-part-type="species" reg="libanotica">libanotica</tp:taxon-name-part></tp:taxon-name></italic> Boiss., Diagn. Pl. Orient., ser. 1, 11: 43. 1849. <ext-link xmlns:xlink="http://www.w3.org/1999/xlink" xlink:type="simple" ext-link-type="uri" xlink:href="http://ipni.org/urn:lsid:ipni.org:names:77204081-1">urn:lsid:ipni.org:names:77204081-1</ext-link></p><p>(19) <italic><tp:taxon-name><tp:taxon-name-part taxon-name-part-type="genus" reg="Pseudopodospermum">Pseudopodospermum</tp:taxon-name-part> <tp:taxon-name-part taxon-name-part-type="species" reg="molle">molle</tp:taxon-name-part></tp:taxon-name></italic> (M.Bieb.) Kuth.</p><p>(20) <italic><tp:taxon-name><tp:taxon-name-part taxon-name-part-type="genus" reg="Pseudopodospermum">Pseudopodospermum</tp:taxon-name-part> <tp:taxon-name-part taxon-name-part-type="species" reg="mucidum">mucidum</tp:taxon-name-part></tp:taxon-name></italic> (Rech.f., Aellen &amp; Esfand.) Zaika, Sukhor. &amp; N.Kilian, comb. nov. ≡ <italic><tp:taxon-name><tp:taxon-name-part taxon-name-part-type="genus" reg="Scorzonera">Scorzonera</tp:taxon-name-part> <tp:taxon-name-part taxon-name-part-type="species" reg="mucida">mucida</tp:taxon-name-part></tp:taxon-name></italic> Rech.f., Aellen &amp; Esfand., Oesterr. Bot. Z. 97: 264. 1950. <ext-link xmlns:xlink="http://www.w3.org/1999/xlink" xlink:type="simple" ext-link-type="uri" xlink:href="http://ipni.org/urn:lsid:ipni.org:names:77204077-1">urn:lsid:ipni.org:names:77204077-1</ext-link></p><p>(21) <italic><tp:taxon-name><tp:taxon-name-part taxon-name-part-type="genus" reg="Pseudopodospermum">Pseudopodospermum</tp:taxon-name-part> <tp:taxon-name-part taxon-name-part-type="species" reg="ovatum">ovatum</tp:taxon-name-part></tp:taxon-name></italic> (Trautv.) Zaika, Sukhor. &amp; N.Kilian, comb. nov. ≡ <italic><tp:taxon-name><tp:taxon-name-part taxon-name-part-type="genus" reg="Scorzonera">Scorzonera</tp:taxon-name-part> <tp:taxon-name-part taxon-name-part-type="species" reg="ovata">ovata</tp:taxon-name-part></tp:taxon-name></italic> Trautv., Trudy Imp. S.-Peterburgsk. Bot. Sada 1: 275. 1871. <ext-link xmlns:xlink="http://www.w3.org/1999/xlink" xlink:type="simple" ext-link-type="uri" xlink:href="http://ipni.org/urn:lsid:ipni.org:names:77204075-1">urn:lsid:ipni.org:names:77204075-1</ext-link></p><p>(22) <italic><tp:taxon-name><tp:taxon-name-part taxon-name-part-type="genus" reg="Pseudopodospermum">Pseudopodospermum</tp:taxon-name-part> <tp:taxon-name-part taxon-name-part-type="species" reg="pachycephalum">pachycephalum</tp:taxon-name-part></tp:taxon-name></italic> (Podlech &amp; Rech.f.) Zaika, Sukhor. &amp; N.Kilian, comb. nov. ≡ <italic><tp:taxon-name><tp:taxon-name-part taxon-name-part-type="genus" reg="Scorzonera">Scorzonera</tp:taxon-name-part> <tp:taxon-name-part taxon-name-part-type="species" reg="pachycephala">pachycephala</tp:taxon-name-part></tp:taxon-name></italic> Podlech &amp; Rech.f. in Rechinger, Fl. Iranica 122: 36. 1977. <ext-link xmlns:xlink="http://www.w3.org/1999/xlink" xlink:type="simple" ext-link-type="uri" xlink:href="http://ipni.org/urn:lsid:ipni.org:names:77204073-1">urn:lsid:ipni.org:names:77204073-1</ext-link></p><p>(23) <italic><tp:taxon-name><tp:taxon-name-part taxon-name-part-type="genus" reg="Pseudopodospermum">Pseudopodospermum</tp:taxon-name-part> <tp:taxon-name-part taxon-name-part-type="species" reg="papposum">papposum</tp:taxon-name-part></tp:taxon-name></italic> (DC.) Zaika, Sukhor. &amp; N.Kilian, comb. nov. ≡ <italic><tp:taxon-name><tp:taxon-name-part taxon-name-part-type="genus" reg="Scorzonera">Scorzonera</tp:taxon-name-part> <tp:taxon-name-part taxon-name-part-type="species" reg="papposa">papposa</tp:taxon-name-part></tp:taxon-name></italic> DC., Prodr. 7(1): 119. 1838. <ext-link xmlns:xlink="http://www.w3.org/1999/xlink" xlink:type="simple" ext-link-type="uri" xlink:href="http://ipni.org/urn:lsid:ipni.org:names:77204072-1">urn:lsid:ipni.org:names:77204072-1</ext-link></p><p>(24) <italic><tp:taxon-name><tp:taxon-name-part taxon-name-part-type="genus" reg="Pseudopodospermum">Pseudopodospermum</tp:taxon-name-part> <tp:taxon-name-part taxon-name-part-type="species" reg="phaeopappum">phaeopappum</tp:taxon-name-part></tp:taxon-name></italic> (Boiss.) Zaika, Sukhor. &amp; N.Kilian, comb. nov. ≡ <italic><tp:taxon-name><tp:taxon-name-part taxon-name-part-type="genus" reg="Podospermum">Podospermum</tp:taxon-name-part> <tp:taxon-name-part taxon-name-part-type="species" reg="phaeopappum">phaeopappum</tp:taxon-name-part></tp:taxon-name></italic> Boiss., Diagn. Pl. Orient., ser. 1, 7: 5. 1846. <ext-link xmlns:xlink="http://www.w3.org/1999/xlink" xlink:type="simple" ext-link-type="uri" xlink:href="http://ipni.org/urn:lsid:ipni.org:names:77204070-1">urn:lsid:ipni.org:names:77204070-1</ext-link></p><p>(25) <italic><tp:taxon-name><tp:taxon-name-part taxon-name-part-type="genus" reg="Pseudopodospermum">Pseudopodospermum</tp:taxon-name-part> <tp:taxon-name-part taxon-name-part-type="species" reg="pubescens">pubescens</tp:taxon-name-part></tp:taxon-name></italic> (DC.) Zaika, Sukhor. &amp; N.Kilian, comb. nov. ≡ <italic><tp:taxon-name><tp:taxon-name-part taxon-name-part-type="genus" reg="Scorzonera">Scorzonera</tp:taxon-name-part> <tp:taxon-name-part taxon-name-part-type="species" reg="pubescens">pubescens</tp:taxon-name-part></tp:taxon-name></italic> DC., Prodr. 7(1): 122. 1838. <ext-link xmlns:xlink="http://www.w3.org/1999/xlink" xlink:type="simple" ext-link-type="uri" xlink:href="http://ipni.org/urn:lsid:ipni.org:names:77204067-1">urn:lsid:ipni.org:names:77204067-1</ext-link></p><p>(26) <italic><tp:taxon-name><tp:taxon-name-part taxon-name-part-type="genus" reg="Pseudopodospermum">Pseudopodospermum</tp:taxon-name-part> <tp:taxon-name-part taxon-name-part-type="species" reg="raddeanum">raddeanum</tp:taxon-name-part></tp:taxon-name></italic> (C.Winkl.) Zaika, Sukhor. &amp; N.Kilian, comb. nov. ≡ <italic><tp:taxon-name><tp:taxon-name-part taxon-name-part-type="genus" reg="Scorzonera">Scorzonera</tp:taxon-name-part> <tp:taxon-name-part taxon-name-part-type="species" reg="raddeana">raddeana</tp:taxon-name-part></tp:taxon-name></italic> C.Winkl., Trudy Imp. S.-Peterburgsk. Bot. Sada 11: 150. 1889. <ext-link xmlns:xlink="http://www.w3.org/1999/xlink" xlink:type="simple" ext-link-type="uri" xlink:href="http://ipni.org/urn:lsid:ipni.org:names:77204062-1">urn:lsid:ipni.org:names:77204062-1</ext-link></p><p>(27) <italic><tp:taxon-name><tp:taxon-name-part taxon-name-part-type="genus" reg="Pseudopodospermum">Pseudopodospermum</tp:taxon-name-part> <tp:taxon-name-part taxon-name-part-type="species" reg="reverchonii">reverchonii</tp:taxon-name-part></tp:taxon-name></italic> (O.Debeaux ex Hervier) Zaika, Sukhor. &amp; N.Kilian, comb. nov. ≡ <italic><tp:taxon-name><tp:taxon-name-part taxon-name-part-type="genus" reg="Scorzonera">Scorzonera</tp:taxon-name-part> <tp:taxon-name-part taxon-name-part-type="species" reg="reverchonii">reverchonii</tp:taxon-name-part></tp:taxon-name></italic> O.Debeaux ex Hervier, Bull. Acad. Int. Géogr. Bot., sér. 3, 15(187–188): 107. 1905. <ext-link xmlns:xlink="http://www.w3.org/1999/xlink" xlink:type="simple" ext-link-type="uri" xlink:href="http://ipni.org/urn:lsid:ipni.org:names:77204056-1">urn:lsid:ipni.org:names:77204056-1</ext-link></p><p>(28) <italic><tp:taxon-name><tp:taxon-name-part taxon-name-part-type="genus" reg="Pseudopodospermum">Pseudopodospermum</tp:taxon-name-part> <tp:taxon-name-part taxon-name-part-type="species" reg="semicanum">semicanum</tp:taxon-name-part></tp:taxon-name></italic> (DC.) Zaika, Sukhor. &amp; N.Kilian, comb. nov. ≡ <italic><tp:taxon-name><tp:taxon-name-part taxon-name-part-type="genus" reg="Scorzonera">Scorzonera</tp:taxon-name-part> <tp:taxon-name-part taxon-name-part-type="species" reg="semicana">semicana</tp:taxon-name-part></tp:taxon-name></italic> DC., Prodr. 7(1): 119. 1838. <ext-link xmlns:xlink="http://www.w3.org/1999/xlink" xlink:type="simple" ext-link-type="uri" xlink:href="http://ipni.org/urn:lsid:ipni.org:names:77204055-1">urn:lsid:ipni.org:names:77204055-1</ext-link></p><p>(29) <italic><tp:taxon-name><tp:taxon-name-part taxon-name-part-type="genus" reg="Pseudopodospermum">Pseudopodospermum</tp:taxon-name-part> <tp:taxon-name-part taxon-name-part-type="species" reg="strictum">strictum</tp:taxon-name-part></tp:taxon-name></italic> (Hornem.) Zaika, Sukhor. &amp; N.Kilian, comb. nov. ≡ <italic><tp:taxon-name><tp:taxon-name-part taxon-name-part-type="genus" reg="Scorzonera">Scorzonera</tp:taxon-name-part> <tp:taxon-name-part taxon-name-part-type="species" reg="stricta">stricta</tp:taxon-name-part></tp:taxon-name></italic> Hornem., Hort. Bot. Hafn.: 2: 750. 1815. <ext-link xmlns:xlink="http://www.w3.org/1999/xlink" xlink:type="simple" ext-link-type="uri" xlink:href="http://ipni.org/urn:lsid:ipni.org:names:77204052-1">urn:lsid:ipni.org:names:77204052-1</ext-link></p><p>(30) <italic><tp:taxon-name><tp:taxon-name-part taxon-name-part-type="genus" reg="Pseudopodospermum">Pseudopodospermum</tp:taxon-name-part> <tp:taxon-name-part taxon-name-part-type="species" reg="suberosum">suberosum</tp:taxon-name-part></tp:taxon-name></italic> (K.Koch) Kuth., Kavkaz. Predstav. <tp:taxon-name><tp:taxon-name-part taxon-name-part-type="genus" reg="Scorzonerinae">Scorzonerinae</tp:taxon-name-part></tp:taxon-name>: 94. 1978</p><p>(31) <italic><tp:taxon-name><tp:taxon-name-part taxon-name-part-type="genus" reg="Pseudopodospermum">Pseudopodospermum</tp:taxon-name-part> <tp:taxon-name-part taxon-name-part-type="species" reg="syriacum">syriacum</tp:taxon-name-part></tp:taxon-name></italic> (Boiss. &amp; C.I.Blanche) Zaika, Sukhor. &amp; N.Kilian, comb. nov. ≡ <italic><tp:taxon-name><tp:taxon-name-part taxon-name-part-type="genus" reg="Scorzonera">Scorzonera</tp:taxon-name-part> <tp:taxon-name-part taxon-name-part-type="species" reg="syriaca">syriaca</tp:taxon-name-part></tp:taxon-name></italic> Boiss. &amp; C.I.Blanche, Diagn. Pl. Orient., ser. 2, 3: 93. 1856. <ext-link xmlns:xlink="http://www.w3.org/1999/xlink" xlink:type="simple" ext-link-type="uri" xlink:href="http://ipni.org/urn:lsid:ipni.org:names:77204049-1">urn:lsid:ipni.org:names:77204049-1</ext-link></p><p>(32) <italic><tp:taxon-name><tp:taxon-name-part taxon-name-part-type="genus" reg="Pseudopodospermum">Pseudopodospermum</tp:taxon-name-part> <tp:taxon-name-part taxon-name-part-type="species" reg="szowitzii">szowitzii</tp:taxon-name-part></tp:taxon-name></italic> (DC.) Kuth., Kavkaz. Predstav. <tp:taxon-name><tp:taxon-name-part taxon-name-part-type="genus" reg="Scorzonerinae">Scorzonerinae</tp:taxon-name-part></tp:taxon-name>: 92. 1978.</p><p>(33) <italic><tp:taxon-name><tp:taxon-name-part taxon-name-part-type="genus" reg="Pseudopodospermum">Pseudopodospermum</tp:taxon-name-part> <tp:taxon-name-part taxon-name-part-type="species" reg="troodeum">troodeum</tp:taxon-name-part></tp:taxon-name></italic> (Boiss.) Zaika, Sukhor. &amp; N.Kilian, comb. nov. ≡ <italic><tp:taxon-name><tp:taxon-name-part taxon-name-part-type="genus" reg="Scorzonera">Scorzonera</tp:taxon-name-part> <tp:taxon-name-part taxon-name-part-type="species" reg="troodea">troodea</tp:taxon-name-part></tp:taxon-name></italic> Boiss., Fl. Orient., suppl.: 320. 1888. <ext-link xmlns:xlink="http://www.w3.org/1999/xlink" xlink:type="simple" ext-link-type="uri" xlink:href="http://ipni.org/urn:lsid:ipni.org:names:77204042-1">urn:lsid:ipni.org:names:77204042-1</ext-link></p><p>(34) <italic><tp:taxon-name><tp:taxon-name-part taxon-name-part-type="genus" reg="Pseudopodospermum">Pseudopodospermum</tp:taxon-name-part> <tp:taxon-name-part taxon-name-part-type="species" reg="turcomanicum">turcomanicum</tp:taxon-name-part></tp:taxon-name></italic> (Krasch. &amp; Lipsch.) Zaika, Sukhor. &amp; N.Kilian, comb. nov. ≡ <italic><tp:taxon-name><tp:taxon-name-part taxon-name-part-type="genus" reg="Scorzonera">Scorzonera</tp:taxon-name-part> <tp:taxon-name-part taxon-name-part-type="species" reg="turcomanica">turcomanica</tp:taxon-name-part></tp:taxon-name></italic> Krasch. &amp; Lipsch. in Lipschitz, Fragm. Monogr. Gen. <tp:taxon-name><tp:taxon-name-part taxon-name-part-type="genus" reg="Scorzonera">Scorzonera</tp:taxon-name-part></tp:taxon-name> 1: 80. 1935. <ext-link xmlns:xlink="http://www.w3.org/1999/xlink" xlink:type="simple" ext-link-type="uri" xlink:href="http://ipni.org/urn:lsid:ipni.org:names:77204040-1">urn:lsid:ipni.org:names:77204040-1</ext-link></p><p>(35) <italic><tp:taxon-name><tp:taxon-name-part taxon-name-part-type="genus" reg="Pseudopodospermum">Pseudopodospermum</tp:taxon-name-part> <tp:taxon-name-part taxon-name-part-type="species" reg="undulatum">undulatum</tp:taxon-name-part></tp:taxon-name></italic> (Vahl) Zaika, Sukhor. &amp; N.Kilian, comb. nov. ≡ <italic><tp:taxon-name><tp:taxon-name-part taxon-name-part-type="genus" reg="Scorzonera">Scorzonera</tp:taxon-name-part> <tp:taxon-name-part taxon-name-part-type="species" reg="undulata">undulata</tp:taxon-name-part></tp:taxon-name></italic> Vahl, Symb. Bot. 2: 86. 1791. <ext-link xmlns:xlink="http://www.w3.org/1999/xlink" xlink:type="simple" ext-link-type="uri" xlink:href="http://ipni.org/urn:lsid:ipni.org:names:77204038-1">urn:lsid:ipni.org:names:77204038-1</ext-link></p><p>(36) <italic><tp:taxon-name><tp:taxon-name-part taxon-name-part-type="genus" reg="Pseudopodospermum">Pseudopodospermum</tp:taxon-name-part> <tp:taxon-name-part taxon-name-part-type="species" reg="violaceum">violaceum</tp:taxon-name-part></tp:taxon-name></italic> (Chamberlain) Zaika, Sukhor. &amp; N.Kilian, comb. nov. ≡ <italic><tp:taxon-name><tp:taxon-name-part taxon-name-part-type="genus" reg="Scorzonera">Scorzonera</tp:taxon-name-part> <tp:taxon-name-part taxon-name-part-type="species" reg="violacea">violacea</tp:taxon-name-part></tp:taxon-name></italic> Chamberlain, Notes Roy. Bot. Gard. Edinburgh 33(2): 256. 1974. <ext-link xmlns:xlink="http://www.w3.org/1999/xlink" xlink:type="simple" ext-link-type="uri" xlink:href="http://ipni.org/urn:lsid:ipni.org:names:77204037-1">urn:lsid:ipni.org:names:77204037-1</ext-link></p></tp:treatment-sec><tp:treatment-sec sec-type="distribution" id="SECID0EDVAO"><title>Distribution area.</title><p><bold>N Africa</bold>: DZ; LY; MA; TN. <bold>Europe</bold>: AL; AT; BA; BE; BG; CH; CY; CZ; DE; ES; FR; GR; HR; HU; IT; MD; ME; MK; PL; PT; RO; RS; RU; SK; SI; UA. <bold>Asia-Temperate</bold>: AF; AM; AZ; EG; GE; IL; IQ; IR; JO; KW; KZ; LB; OM; SY; SA; TJ; TK; TR; UZ. <bold>Asia-Tropical</bold>: PK. <italic><tp:taxon-name><tp:taxon-name-part taxon-name-part-type="genus" reg="Pseudopodospermum">Pseudopodospermum</tp:taxon-name-part> <tp:taxon-name-part taxon-name-part-type="species" reg="hispanicum">hispanicum</tp:taxon-name-part></tp:taxon-name></italic> as an edible crop was introduced in further regions.</p><p>The following species may belong to <italic><tp:taxon-name><tp:taxon-name-part taxon-name-part-type="genus" reg="Pseudopodospermum">Pseudopodospermum</tp:taxon-name-part></tp:taxon-name></italic>, based on their morphological characters (they were included neither in the carpological nor in molecular investigations): <italic><tp:taxon-name><tp:taxon-name-part taxon-name-part-type="genus" reg="Scorzonera">Scorzonera</tp:taxon-name-part> <tp:taxon-name-part taxon-name-part-type="species" reg="acuminata">acuminata</tp:taxon-name-part></tp:taxon-name></italic> Boiss., <italic><tp:taxon-name><tp:taxon-name-part taxon-name-part-type="genus" reg="Scorzonera">S.</tp:taxon-name-part> <tp:taxon-name-part taxon-name-part-type="species" reg="aragatzii">aragatzii</tp:taxon-name-part></tp:taxon-name></italic> Kuth. ≡ <italic><tp:taxon-name><tp:taxon-name-part taxon-name-part-type="genus" reg="Pseudopodospermum">Pseudopodospermum</tp:taxon-name-part> <tp:taxon-name-part taxon-name-part-type="species" reg="aragatzii">aragatzii</tp:taxon-name-part></tp:taxon-name></italic> (Kuth.) Kuth., <italic><tp:taxon-name><tp:taxon-name-part taxon-name-part-type="genus" reg="Scorzonera">S.</tp:taxon-name-part> <tp:taxon-name-part taxon-name-part-type="species" reg="coriacea">coriacea</tp:taxon-name-part></tp:taxon-name></italic> A.Duran &amp; Aksoy, <italic><tp:taxon-name><tp:taxon-name-part taxon-name-part-type="genus" reg="Scorzonera">S.</tp:taxon-name-part> <tp:taxon-name-part taxon-name-part-type="species" reg="crassifolia">crassifolia</tp:taxon-name-part></tp:taxon-name></italic> Krasch. &amp; Lipsch., <italic><tp:taxon-name><tp:taxon-name-part taxon-name-part-type="genus" reg="Scorzonera">S.</tp:taxon-name-part> <tp:taxon-name-part taxon-name-part-type="species" reg="drarii">drarii</tp:taxon-name-part></tp:taxon-name></italic> Täckh., <italic><tp:taxon-name><tp:taxon-name-part taxon-name-part-type="genus" reg="Scorzonera">S.</tp:taxon-name-part> <tp:taxon-name-part taxon-name-part-type="species" reg="ferganica">ferganica</tp:taxon-name-part></tp:taxon-name></italic> Krasch., <italic><tp:taxon-name><tp:taxon-name-part taxon-name-part-type="genus" reg="Scorzonera">S.</tp:taxon-name-part> <tp:taxon-name-part taxon-name-part-type="species" reg="gorovanica">gorovanica</tp:taxon-name-part></tp:taxon-name></italic> Nazarova, <italic><tp:taxon-name><tp:taxon-name-part taxon-name-part-type="genus" reg="Scorzonera">S.</tp:taxon-name-part> <tp:taxon-name-part taxon-name-part-type="species" reg="helodes">helodes</tp:taxon-name-part></tp:taxon-name></italic> Rech.f., <italic><tp:taxon-name><tp:taxon-name-part taxon-name-part-type="genus" reg="Scorzonera">S.</tp:taxon-name-part> <tp:taxon-name-part taxon-name-part-type="species" reg="karkasensis">karkasensis</tp:taxon-name-part></tp:taxon-name></italic> S.R.Safavi, <italic><tp:taxon-name><tp:taxon-name-part taxon-name-part-type="genus" reg="Scorzonera">S.</tp:taxon-name-part> <tp:taxon-name-part taxon-name-part-type="species" reg="lacera">lacera</tp:taxon-name-part></tp:taxon-name></italic> Boiss. &amp; Balansa, <italic><tp:taxon-name><tp:taxon-name-part taxon-name-part-type="genus" reg="Scorzonera">S.</tp:taxon-name-part> <tp:taxon-name-part taxon-name-part-type="species" reg="limnophila">limnophila</tp:taxon-name-part></tp:taxon-name></italic> Boiss., <italic><tp:taxon-name><tp:taxon-name-part taxon-name-part-type="genus" reg="Scorzonera">S.</tp:taxon-name-part> <tp:taxon-name-part taxon-name-part-type="species" reg="mariovoensis">mariovoensis</tp:taxon-name-part></tp:taxon-name></italic> Micevski, <italic><tp:taxon-name><tp:taxon-name-part taxon-name-part-type="genus" reg="Scorzonera">S.</tp:taxon-name-part> <tp:taxon-name-part taxon-name-part-type="species" reg="mucida">mucida</tp:taxon-name-part></tp:taxon-name></italic> Rech.f. et al., <italic><tp:taxon-name><tp:taxon-name-part taxon-name-part-type="genus" reg="Scorzonera">S.</tp:taxon-name-part> <tp:taxon-name-part taxon-name-part-type="species" reg="pacis">pacis</tp:taxon-name-part></tp:taxon-name></italic> Güzel et al., <italic><tp:taxon-name><tp:taxon-name-part taxon-name-part-type="genus" reg="Scorzonera">S.</tp:taxon-name-part> <tp:taxon-name-part taxon-name-part-type="species" reg="nivalis">nivalis</tp:taxon-name-part></tp:taxon-name></italic> Boiss. &amp; Hausskn., <italic><tp:taxon-name><tp:taxon-name-part taxon-name-part-type="genus" reg="Scorzonera">S.</tp:taxon-name-part> <tp:taxon-name-part taxon-name-part-type="species" reg="rawii">rawii</tp:taxon-name-part></tp:taxon-name></italic> Rech.f. &amp; Guest, <italic><tp:taxon-name><tp:taxon-name-part taxon-name-part-type="genus" reg="Scorzonera">S.</tp:taxon-name-part> <tp:taxon-name-part taxon-name-part-type="species" reg="scyria">scyria</tp:taxon-name-part></tp:taxon-name></italic> M.A.Gust. &amp; Snogerup, <italic><tp:taxon-name><tp:taxon-name-part taxon-name-part-type="genus" reg="Scorzonera">S.</tp:taxon-name-part> <tp:taxon-name-part taxon-name-part-type="species" reg="serpentinica">serpentinica</tp:taxon-name-part></tp:taxon-name></italic> Rech.f., <italic><tp:taxon-name><tp:taxon-name-part taxon-name-part-type="genus" reg="Scorzonera">S.</tp:taxon-name-part> <tp:taxon-name-part taxon-name-part-type="species" reg="stenocephala">stenocephala</tp:taxon-name-part></tp:taxon-name></italic> Boiss., <italic><tp:taxon-name><tp:taxon-name-part taxon-name-part-type="genus" reg="Scorzonera">S.</tp:taxon-name-part> <tp:taxon-name-part taxon-name-part-type="species" reg="tadshikorum">tadshikorum</tp:taxon-name-part></tp:taxon-name></italic> Krasch. &amp; Lipsch., <italic><tp:taxon-name><tp:taxon-name-part taxon-name-part-type="genus" reg="Scorzonera">S.</tp:taxon-name-part> <tp:taxon-name-part taxon-name-part-type="species" reg="tunicata">tunicata</tp:taxon-name-part></tp:taxon-name></italic> Rech.f. &amp; Köie, <italic><tp:taxon-name><tp:taxon-name-part taxon-name-part-type="genus" reg="Scorzonera">S.</tp:taxon-name-part> <tp:taxon-name-part taxon-name-part-type="species" reg="tuzgoluensis">tuzgoluensis</tp:taxon-name-part></tp:taxon-name></italic> A.Duran et al.</p></tp:treatment-sec><tp:treatment-sec><!--Section generated to contain objects referenced in tp:taxon-treatment.--><fig id="F16" position="float" orientation="portrait"><object-id xmlns:xlink="http://www.w3.org/1999/xlink" content-type="doi" xlink:type="simple">10.3897/phytokeys.137.46544.figure16</object-id><object-id xmlns:xlink="http://www.w3.org/1999/xlink" content-type="arpha" xlink:type="simple">076122DC-9860-5AA1-A0DE-01355BF29A43</object-id><label>Figure 16.</label><caption><p>Images of living plants. <bold>A, B</bold><italic><tp:taxon-name><tp:taxon-name-part taxon-name-part-type="genus" reg="Ramaliella">Ramaliella</tp:taxon-name-part> <tp:taxon-name-part taxon-name-part-type="species" reg="tortuosissima">tortuosissima</tp:taxon-name-part></tp:taxon-name></italic><bold>A</bold> general view <bold>B</bold> close up view of the capitula (Jordan, Nakeb, 1250 m alt., 8 May 2019). Photograph by O. Fragman-Sapir <bold>C</bold><italic><tp:taxon-name><tp:taxon-name-part taxon-name-part-type="genus" reg="Pseudopodospermum">Pseudopodospermum</tp:taxon-name-part> <tp:taxon-name-part taxon-name-part-type="species" reg="papposum">papposum</tp:taxon-name-part></tp:taxon-name></italic> (Jordan, Nakeb, 8 May 2019). Photograph by O. Fragman-Sapir <bold>D</bold><italic><tp:taxon-name><tp:taxon-name-part taxon-name-part-type="genus" reg="Takhtajaniantha">Takhtajaniantha</tp:taxon-name-part> <tp:taxon-name-part taxon-name-part-type="species" reg="austriaca">austriaca</tp:taxon-name-part></tp:taxon-name></italic> (Italy, South Tyrol, Schlanders, 6 May 2010). Photograph by R. Hand <bold>E</bold><italic><tp:taxon-name><tp:taxon-name-part taxon-name-part-type="genus" reg="Scorzonera">Scorzonera</tp:taxon-name-part> <tp:taxon-name-part taxon-name-part-type="species" reg="humilis">humilis</tp:taxon-name-part></tp:taxon-name></italic> (Germany, Ammersee, 15 May 2009). Photograph by C. Niederbichler <bold>F</bold><italic><tp:taxon-name><tp:taxon-name-part taxon-name-part-type="genus" reg="Scorzonera">Scorzonera</tp:taxon-name-part> <tp:taxon-name-part taxon-name-part-type="species" reg="meyeri">meyeri</tp:taxon-name-part></tp:taxon-name></italic> (Russia, Karachaevo-Cherkessiya, Teberda, 14 July 2005). Photograph by A.S. Zernov.</p></caption><graphic xmlns:xlink="http://www.w3.org/1999/xlink" xlink:href="phytokeys-137-001-g016.jpg" position="float" orientation="portrait" xlink:type="simple" id="oo_370364.jpg"><uri content-type="original_file" xlink:type="simple">https://binary.pensoft.net/fig/370364</uri></graphic></fig></tp:treatment-sec><ref-list><ref id="B58"><mixed-citation xmlns:xlink="http://www.w3.org/1999/xlink" xlink:type="simple"><person-group><name name-style="western"><surname>Lipschitz</surname><given-names>[Lipshits] SYu</given-names></name></person-group> (<year>1964</year>) <article-title><italic><tp:taxon-name><tp:taxon-name-part taxon-name-part-type="genus">Scorzonera</tp:taxon-name-part></tp:taxon-name></italic>.</article-title> In: <person-group><name name-style="western"><surname>Bobrov</surname><given-names>EG</given-names></name><name name-style="western"><surname>Tzvelev</surname><given-names>NN</given-names></name></person-group> (<role>Eds</role>) <issue-title>Flora USSR, Vol.</issue-title><source>29. Izdatelstvo Akademii Nauk, Moscow –Leningrad</source>, <fpage>27</fpage>–<lpage>111</lpage>. [in Russian]</mixed-citation></ref><ref id="B102"><mixed-citation xmlns:xlink="http://www.w3.org/1999/xlink" xlink:type="simple"><person-group><name name-style="western"><surname>Turland</surname><given-names>NJ</given-names></name><name name-style="western"><surname>Wiersema</surname><given-names>JH</given-names></name><name name-style="western"><surname>Barrie</surname><given-names>FR</given-names></name><name name-style="western"><surname>Greuter</surname><given-names>W</given-names></name><name name-style="western"><surname>Hawksworth</surname><given-names>DL</given-names></name><name name-style="western"><surname>Herendeen</surname><given-names>PS</given-names></name><name name-style="western"><surname>Knapp</surname><given-names>S</given-names></name><name name-style="western"><surname>Kusber</surname><given-names>W-H</given-names></name><name name-style="western"><surname>Li</surname><given-names>D-Z</given-names></name><name name-style="western"><surname>Marhold</surname><given-names>K</given-names></name><name name-style="western"><surname>May</surname><given-names>TW</given-names></name><name name-style="western"><surname>McNeill</surname><given-names>J</given-names></name><name name-style="western"><surname>Monro</surname><given-names>AM</given-names></name><name name-style="western"><surname>Pradeo</surname><given-names>J</given-names></name><name name-style="western"><surname>Price</surname><given-names>MJ</given-names></name><name name-style="western"><surname>Smith</surname><given-names>G</given-names></name></person-group> (<year>2018</year>) Internation Code of Nomenclature for algae, fungi, and plants (Shenzen Code), adopted by the Nineteenth Internatonal Botanical Congress Shenzen, China, July 2017. Regnum Vegetabile 159. <ext-link xlink:type="simple" ext-link-type="doi" xlink:href="10.12705/Code.2018">https://doi.org/10.12705/Code.2018</ext-link></mixed-citation></ref><ref id="B9"><mixed-citation xmlns:xlink="http://www.w3.org/1999/xlink" xlink:type="simple"><person-group><name name-style="western"><surname>Blackmore</surname><given-names>S</given-names></name></person-group> (<year>1982</year>) <article-title>Palynology of subtribe <tp:taxon-name><tp:taxon-name-part taxon-name-part-type="genus">Scorzonerinae</tp:taxon-name-part></tp:taxon-name> (<tp:taxon-name><tp:taxon-name-part taxon-name-part-type="family">Compositae</tp:taxon-name-part></tp:taxon-name>. <tp:taxon-name><tp:taxon-name-part taxon-name-part-type="genus">Lactuceae</tp:taxon-name-part></tp:taxon-name>) and its taxonomic significance.</article-title><source>Grana</source><volume>21</volume>(<issue>3</issue>): <fpage>149</fpage>–<lpage>160</lpage>. <ext-link xlink:type="simple" ext-link-type="doi" xlink:href="10.1080/00173138209427691">https://doi.org/10.1080/00173138209427691</ext-link></mixed-citation></ref><ref id="B79"><mixed-citation xmlns:xlink="http://www.w3.org/1999/xlink" xlink:type="simple"><person-group><name name-style="western"><surname>Pinar</surname><given-names>NM</given-names></name><name name-style="western"><surname>Coşkunçelebı</surname><given-names>K</given-names></name><name name-style="western"><surname>Şimsek</surname><given-names>D</given-names></name><name name-style="western"><surname>Okur</surname><given-names>S</given-names></name><name name-style="western"><surname>Makbul</surname><given-names>S</given-names></name><name name-style="western"><surname>Acar</surname><given-names>A</given-names></name></person-group> (<year>2016</year>) <article-title>Pollen morphology of <italic><tp:taxon-name><tp:taxon-name-part taxon-name-part-type="genus">Scorzonera</tp:taxon-name-part></tp:taxon-name></italic> (<tp:taxon-name><tp:taxon-name-part taxon-name-part-type="genus">Asteraceae</tp:taxon-name-part></tp:taxon-name>) in Turkey.</article-title><source>Phytotaxa</source><volume>252</volume>(<issue>4</issue>): <fpage>233</fpage>–<lpage>262</lpage>. <ext-link xlink:type="simple" ext-link-type="doi" xlink:href="10.11646/phytotaxa.252.4.1">https://doi.org/10.11646/phytotaxa.252.4.1</ext-link></mixed-citation></ref></ref-list></tp:taxon-treatment>
