# Supplementary material for: Scorzonera sensu lato (Asteraceae, Cichorieae) – taxonomic reassessment in the light of new molecular phylogenetic and carpological analyses
Source: PhytoKeys. 2020 Jan 8;137:1–85. doi: 10.3897/phytokeys.137.46544 (PMC6962254; doi:10.3897/phytokeys.137.46544)
Supplement: XML Treatment for Takhtajaniantha [file phytokeys.137.46544-treatment11.xml]

<!DOCTYPE tp:taxon-treatment
  PUBLIC "-//TaxonX//DTD Taxonomic Treatment Publishing DTD v0 20100105//EN" "tax-treatment-NSO.dtd">
<tp:taxon-treatment xmlns:tp="http://www.plazi.org/taxpub"><tp:treatment-meta><kwd-group><label>Taxon classification</label><kwd><named-content xmlns:xlink="http://www.w3.org/1999/xlink" content-type="kingdom">Plantae</named-content></kwd><kwd><named-content xmlns:xlink="http://www.w3.org/1999/xlink" content-type="order">Asterales</named-content></kwd><kwd><named-content xmlns:xlink="http://www.w3.org/1999/xlink" content-type="family">Asteraceae</named-content></kwd></kwd-group><mixed-citation publication-type="journal"><person-group><name><surname>Zaika</surname><given-names>Maxim A.</given-names></name><name><surname>Kilian</surname><given-names>Norbert</given-names></name><name><surname>Jones</surname><given-names>Katy</given-names></name><name><surname>Krinitsina</surname><given-names>Anastasiya A.</given-names></name><name><surname>Nilova</surname><given-names>Maya V.</given-names></name><name><surname>Speranskaya</surname><given-names>Anna S.</given-names></name><name><surname>Sukhorukov</surname><given-names>Alexander P.</given-names></name></person-group><article-title><italic><tp:taxon-name><tp:taxon-name-part taxon-name-part-type="genus" reg="Scorzonera">Scorzonera</tp:taxon-name-part></tp:taxon-name></italic> sensu lato (<tp:taxon-name><tp:taxon-name-part taxon-name-part-type="genus" reg="Asteraceae">Asteraceae</tp:taxon-name-part></tp:taxon-name>, <tp:taxon-name><tp:taxon-name-part taxon-name-part-type="tribe">Cichorieae</tp:taxon-name-part></tp:taxon-name>) – taxonomic reassessment in the light of new molecular phylogenetic and carpological analyses</article-title><source>PhytoKeys</source><day>08</day><month>1</month><year>2020</year><volume>137</volume><fpage>1</fpage><lpage>85</lpage><pub-id pub-id-type="doi">10.3897/phytokeys.137.46544</pub-id></mixed-citation></tp:treatment-meta><tp:nomenclature><tp:taxon-name><object-id xmlns:xlink="http://www.w3.org/1999/xlink" content-type="arpha" xlink:type="simple">7ADBE6F6-5D69-5409-BC6E-9468436F2166</object-id>
              <tp:taxon-name-part taxon-name-part-type="genus" reg="Takhtajaniantha">Takhtajaniantha</tp:taxon-name-part>
            </tp:taxon-name><tp:taxon-authority>Nazarova, Biol. Zhurn. Armenii 43: 179. 1990.</tp:taxon-authority><tp:nomenclature-citation-list><tp:nomenclature-citation><tp:taxon-name>
                  <tp:taxon-name-part taxon-name-part-type="genus" reg="Scorzonera"/>
                  <tp:taxon-name-part taxon-name-part-type="section" reg="Fibrillosae"/>
                </tp:taxon-name><comment>= <tp:taxon-name><tp:taxon-name-part taxon-name-part-type="genus" reg="Scorzonera">Scorzonera</tp:taxon-name-part> <tp:taxon-name-part taxon-name-part-type="infraspecific-rank">sect.</tp:taxon-name-part> <tp:taxon-name-part taxon-name-part-type="section" reg="Fibrillosae">Fibrillosae</tp:taxon-name-part></tp:taxon-name> Nakai, Rep. Inst. Sci. Res. Manchoukuo, ser. 1, 6: 171. 1937. Type: <tp:taxon-name><tp:taxon-name-part taxon-name-part-type="genus" reg="Scorzonera">Scorzonera</tp:taxon-name-part> <tp:taxon-name-part taxon-name-part-type="species" reg="glabra">glabra</tp:taxon-name-part></tp:taxon-name> Rupr. [= <tp:taxon-name><tp:taxon-name-part taxon-name-part-type="genus" reg="Scorzonera">S.</tp:taxon-name-part> <tp:taxon-name-part taxon-name-part-type="species" reg="austriaca">austriaca</tp:taxon-name-part></tp:taxon-name> Willd.] </comment></tp:nomenclature-citation><tp:nomenclature-citation><tp:taxon-name>
                  <tp:taxon-name-part taxon-name-part-type="genus" reg="Scorzonera"/>
                  <tp:taxon-name-part taxon-name-part-type="subsection" reg="Egregia"/>
                </tp:taxon-name><comment>= <tp:taxon-name><tp:taxon-name-part taxon-name-part-type="genus" reg="Scorzonera">Scorzonera</tp:taxon-name-part> <tp:taxon-name-part taxon-name-part-type="infraspecific-rank">subsect.</tp:taxon-name-part> <tp:taxon-name-part taxon-name-part-type="subsection" reg="Egregia">Egregia</tp:taxon-name-part></tp:taxon-name> Kult., Tau-Sagyz Ekol. Osnovy Vvedeniya Ego Kul’t.: 108. 1938. </comment></tp:nomenclature-citation><tp:nomenclature-citation><tp:taxon-name>
                  <tp:taxon-name-part taxon-name-part-type="genus" reg="Scorzonera"/>
                  <tp:taxon-name-part taxon-name-part-type="subgenus" reg="Egregia"/>
                </tp:taxon-name><comment>≡ <tp:taxon-name><tp:taxon-name-part taxon-name-part-type="genus" reg="Scorzonera">Scorzonera</tp:taxon-name-part> <tp:taxon-name-part taxon-name-part-type="infraspecific-rank">subg.</tp:taxon-name-part> <tp:taxon-name-part taxon-name-part-type="subgenus" reg="Egregia">Egregia</tp:taxon-name-part></tp:taxon-name> (Kult.) Ovcz., Soobshch. Tadzhiksk. Fil. Akad. Nauk SSSR 20: 54. 1950. </comment></tp:nomenclature-citation><tp:nomenclature-citation><tp:taxon-name>
                  <tp:taxon-name-part taxon-name-part-type="genus" reg="Scorzonera"/>
                  <tp:taxon-name-part taxon-name-part-type="section" reg="Egregia"/>
                </tp:taxon-name><comment>≡ <tp:taxon-name><tp:taxon-name-part taxon-name-part-type="genus" reg="Scorzonera">Scorzonera</tp:taxon-name-part> <tp:taxon-name-part taxon-name-part-type="infraspecific-rank">sect.</tp:taxon-name-part> <tp:taxon-name-part taxon-name-part-type="section" reg="Egregia">Egregia</tp:taxon-name-part></tp:taxon-name> (Kult.) Lipsch., Fl. URSS 29: 58. 1964. Lectotype (designated here): <tp:taxon-name><tp:taxon-name-part taxon-name-part-type="genus" reg="Scorzonera">Scorzonera</tp:taxon-name-part> <tp:taxon-name-part taxon-name-part-type="species" reg="tau-saghyz">tau-saghyz</tp:taxon-name-part></tp:taxon-name> Lipsch. &amp; G.G.Bosse </comment></tp:nomenclature-citation><tp:nomenclature-citation><tp:taxon-name>
                  <tp:taxon-name-part taxon-name-part-type="genus" reg="Scorzonera"/>
                  <tp:taxon-name-part taxon-name-part-type="section" reg="Pusillae"/>
                </tp:taxon-name><comment>= <tp:taxon-name><tp:taxon-name-part taxon-name-part-type="genus" reg="Scorzonera">Scorzonera</tp:taxon-name-part> <tp:taxon-name-part taxon-name-part-type="infraspecific-rank">sect.</tp:taxon-name-part> <tp:taxon-name-part taxon-name-part-type="section" reg="Pusillae">Pusillae</tp:taxon-name-part></tp:taxon-name> Lipsch., Fragm. Monogr. Gen. <tp:taxon-name><tp:taxon-name-part taxon-name-part-type="genus" reg="Scorzonera">Scorzonera</tp:taxon-name-part></tp:taxon-name> 2: 59. 1939. Type: <tp:taxon-name><tp:taxon-name-part taxon-name-part-type="genus" reg="Scorzonera">Scorzonera</tp:taxon-name-part> <tp:taxon-name-part taxon-name-part-type="species" reg="pusilla">pusilla</tp:taxon-name-part></tp:taxon-name> Pall. </comment></tp:nomenclature-citation><tp:nomenclature-citation><tp:taxon-name>
                  <tp:taxon-name-part taxon-name-part-type="genus" reg="Scorzonera"/>
                  <tp:taxon-name-part taxon-name-part-type="section" reg="Capito"/>
                </tp:taxon-name><comment>= <tp:taxon-name><tp:taxon-name-part taxon-name-part-type="genus" reg="Scorzonera">Scorzonera</tp:taxon-name-part> <tp:taxon-name-part taxon-name-part-type="infraspecific-rank">sect.</tp:taxon-name-part> <tp:taxon-name-part taxon-name-part-type="section" reg="Capito">Capito</tp:taxon-name-part></tp:taxon-name> Tzvelev, Rast. Tsentral. Azii 14b: 115. 2009. Type: <tp:taxon-name><tp:taxon-name-part taxon-name-part-type="genus" reg="Scorzonera">Scorzonera</tp:taxon-name-part> <tp:taxon-name-part taxon-name-part-type="species" reg="capito">capito</tp:taxon-name-part></tp:taxon-name> Maxim. </comment></tp:nomenclature-citation></tp:nomenclature-citation-list></tp:nomenclature><tp:treatment-sec sec-type="type species" id="SECID0E3FBO"><title>Type species.</title><p><italic><tp:taxon-name><tp:taxon-name-part taxon-name-part-type="genus" reg="Takhtajaniantha">Takhtajaniantha</tp:taxon-name-part> <tp:taxon-name-part taxon-name-part-type="species" reg="pusilla">pusilla</tp:taxon-name-part></tp:taxon-name></italic> (Pall.) Nazarova</p></tp:treatment-sec><tp:treatment-sec sec-type="Diagnostic features" id="SECID0ENGBO"><title>Diagnostic features.</title><p>Perennials; caudex often with dark brown fibrous leaf sheath residues and base of the rosulate leaves often lanate; pollen with 6 lacunae.</p></tp:treatment-sec><tp:treatment-sec sec-type="description" id="SECID0ESGBO"><title>Description.</title><p><bold><italic>Habit, life form, subterranean parts:</italic></bold> perennial herbs or subshrublets with a taproot or a tuber.</p><p><bold><italic>Leaves:</italic></bold> rosulate or crowded in the basal part of the stem, rarely dispersed along the stem, sessile or petiolate, filiform or ovate, apically sometimes hooked (<italic><tp:taxon-name><tp:taxon-name-part taxon-name-part-type="genus" reg="Takhtajaniantha">T.</tp:taxon-name-part> <tp:taxon-name-part taxon-name-part-type="species" reg="pusilla">pusilla</tp:taxon-name-part></tp:taxon-name></italic>), margin flat or undulate, entire or denticulate.</p><p><bold><italic>Stem, synflorescence:</italic></bold> stem solitary or branched, scape-like or leafy, capitula terminal.</p><p><bold><italic>Pollen:</italic></bold> echinolophate, tricolporate and each colpus divided into 2 lacunae, with 6 abporal lacunae (sometimes with spineless areas resembling rudimentary lacunae (<xref ref-type="bibr" rid="B9">Blackmore 1982</xref>).</p><p><bold><italic>Capitula:</italic></bold> glabrous to arachnoid hairy or tomentose, phyllaries in several series, outer phyllaries smaller than inner ones, triangular-ovate, inner phyllaries linear to ovate, receptacle glabrous, flat, with many or rarely few (up to 12: <italic><tp:taxon-name><tp:taxon-name-part taxon-name-part-type="genus" reg="Takhtajaniantha">T.</tp:taxon-name-part> <tp:taxon-name-part taxon-name-part-type="species" reg="pseudodivaricata">pseudodivaricata</tp:taxon-name-part></tp:taxon-name></italic>) florets; florets yellow (Fig. <xref ref-type="fig" rid="F16">16D</xref>) or with dark red veins, usually clearly exeeding the incolucre.</p><p><bold><italic>Achenes:</italic></bold> 5–15 mm, without carpopodium, straight or slightly curved, often with 10 ribs or rarely roundish, glabrous or hairy, sometimes (as in <italic><tp:taxon-name><tp:taxon-name-part taxon-name-part-type="genus" reg="Takhtajaniantha">T.</tp:taxon-name-part> <tp:taxon-name-part taxon-name-part-type="species" reg="pusilla">pusilla</tp:taxon-name-part></tp:taxon-name></italic>) with stout conglomerations; achene wall with parenchyma of two types, with thick- and thin-walled cells, present only as subepidermal continuous layer(s) or only with thick-walled cells, air cavities absent, sclerenchyma with continuous layer with a narrow or wider hunch on either side of the principal rib or, as in <italic><tp:taxon-name><tp:taxon-name-part taxon-name-part-type="genus" reg="Takhtajaniantha">T.</tp:taxon-name-part> <tp:taxon-name-part taxon-name-part-type="species" reg="pseudodivaricata">pseudodivaricata</tp:taxon-name-part></tp:taxon-name></italic>, without hunches, but discontinuous forming 5 bundles (with a gap in the principal ribs), or continuous, its fibres orientated parallel to the fruit axis, tannins absent.</p><p><bold><italic>Pappus:</italic></bold> 7–28 mm, ice white or dirty white, bristles scabrid in upper part.</p><p><bold><italic>Chromosome number:</italic></bold> x = 7 (diploids); 2n = 28 in <italic><tp:taxon-name><tp:taxon-name-part taxon-name-part-type="genus" reg="Takhtajaniantha">T.</tp:taxon-name-part> <tp:taxon-name-part taxon-name-part-type="species" reg="pusilla">pusilla</tp:taxon-name-part></tp:taxon-name></italic> (amphiploid); in <italic><tp:taxon-name><tp:taxon-name-part taxon-name-part-type="genus" reg="Takhtajaniantha">T.</tp:taxon-name-part> <tp:taxon-name-part taxon-name-part-type="species" reg="tau-saghyz">tau-saghyz</tp:taxon-name-part></tp:taxon-name></italic> polyploid cytoraces 2n = 14, 21, 28, 42 and aneuploids with chromosome numbers 15, 16, 17, 18, 22 and 24, 28 and 42 are known (<xref ref-type="bibr" rid="B53">Krayevoy 1934</xref>; <xref ref-type="bibr" rid="B80">Poddubnaya-Arnoldi et al. 1934</xref>; <xref ref-type="bibr" rid="B91">Sosnovets 1960</xref>).</p><p>
              <bold>Species.</bold>
            </p><p>(1) <italic><tp:taxon-name><tp:taxon-name-part taxon-name-part-type="genus" reg="Takhtajaniantha">Takhtajaniantha</tp:taxon-name-part> <tp:taxon-name-part taxon-name-part-type="species" reg="austriaca">austriaca</tp:taxon-name-part></tp:taxon-name></italic> (Willd.) Zaika, Sukhor. &amp; N.Kilian, comb. nov. (Fig. <xref ref-type="fig" rid="F16">16D</xref>) ≡ <italic><tp:taxon-name><tp:taxon-name-part taxon-name-part-type="genus" reg="Scorzonera">Scorzonera</tp:taxon-name-part> <tp:taxon-name-part taxon-name-part-type="species" reg="austriaca">austriaca</tp:taxon-name-part></tp:taxon-name></italic> Willd., Sp. Pl. 3(3): 1498. 1803 (incl. <italic><tp:taxon-name><tp:taxon-name-part taxon-name-part-type="genus" reg="Scorzonera">S.</tp:taxon-name-part> <tp:taxon-name-part taxon-name-part-type="species" reg="glabra">glabra</tp:taxon-name-part></tp:taxon-name></italic> Rupr.). <ext-link xmlns:xlink="http://www.w3.org/1999/xlink" xlink:type="simple" ext-link-type="uri" xlink:href="http://ipni.org/urn:lsid:ipni.org:names:77204033-1">urn:lsid:ipni.org:names:77204033-1</ext-link></p><p>(2) <italic><tp:taxon-name><tp:taxon-name-part taxon-name-part-type="genus" reg="Takhtajaniantha">Takhtajaniantha</tp:taxon-name-part> <tp:taxon-name-part taxon-name-part-type="species" reg="capito">capito</tp:taxon-name-part></tp:taxon-name></italic> (Maxim.) Zaika, Sukhor. &amp; N.Kilian, comb. nov. ≡ <italic><tp:taxon-name><tp:taxon-name-part taxon-name-part-type="genus" reg="Scorzonera">Scorzonera</tp:taxon-name-part> <tp:taxon-name-part taxon-name-part-type="species" reg="capito">capito</tp:taxon-name-part></tp:taxon-name></italic> Maxim., Bull. Acad. Imp. Sci. Saint-Pétersb. 32: 491. 1888. <ext-link xmlns:xlink="http://www.w3.org/1999/xlink" xlink:type="simple" ext-link-type="uri" xlink:href="http://ipni.org/urn:lsid:ipni.org:names:77204030-1">urn:lsid:ipni.org:names:77204030-1</ext-link></p><p>(3) <italic><tp:taxon-name><tp:taxon-name-part taxon-name-part-type="genus" reg="Takhtajaniantha">Takhtajaniantha</tp:taxon-name-part> <tp:taxon-name-part taxon-name-part-type="species" reg="crispa">crispa</tp:taxon-name-part></tp:taxon-name></italic> (M.Bieb.) Zaika, Sukhor. &amp; N.Kilian, comb. nov. ≡ <italic><tp:taxon-name><tp:taxon-name-part taxon-name-part-type="genus" reg="Scorzonera">Scorzonera</tp:taxon-name-part> <tp:taxon-name-part taxon-name-part-type="species" reg="crispa">crispa</tp:taxon-name-part></tp:taxon-name></italic> M.Bieb., Fl. Taur.-Caucas. 2: 234. 1808. <ext-link xmlns:xlink="http://www.w3.org/1999/xlink" xlink:type="simple" ext-link-type="uri" xlink:href="http://ipni.org/urn:lsid:ipni.org:names:77204028-1">urn:lsid:ipni.org:names:77204028-1</ext-link></p><p>(4) <italic><tp:taxon-name><tp:taxon-name-part taxon-name-part-type="genus" reg="Takhtajaniantha">Takhtajaniantha</tp:taxon-name-part> <tp:taxon-name-part taxon-name-part-type="species" reg="ikonnikovii">ikonnikovii</tp:taxon-name-part></tp:taxon-name></italic> (Krasch. &amp; Lipsch.) Zaika, Sukhor. &amp; N.Kilian, comb. nov. ≡ <italic><tp:taxon-name><tp:taxon-name-part taxon-name-part-type="genus" reg="Scorzonera">Scorzonera</tp:taxon-name-part> <tp:taxon-name-part taxon-name-part-type="species" reg="ikonnikovii">ikonnikovii</tp:taxon-name-part></tp:taxon-name></italic> Krasch. &amp; Lipsch. in Lipschitz, Fragm. Monogr. Gen. <tp:taxon-name><tp:taxon-name-part taxon-name-part-type="genus" reg="Scorzonera">Scorzonera</tp:taxon-name-part></tp:taxon-name> 1: 109. 1935. <ext-link xmlns:xlink="http://www.w3.org/1999/xlink" xlink:type="simple" ext-link-type="uri" xlink:href="http://ipni.org/urn:lsid:ipni.org:names:77204024-1">urn:lsid:ipni.org:names:77204024-1</ext-link></p><p>(5) <italic><tp:taxon-name><tp:taxon-name-part taxon-name-part-type="genus" reg="Takhtajaniantha">Takhtajaniantha</tp:taxon-name-part> <tp:taxon-name-part taxon-name-part-type="species" reg="mongolica">mongolica</tp:taxon-name-part></tp:taxon-name></italic> (Maxim.) Zaika, Sukhor. &amp; N.Kilian, comb. nov. ≡ <italic><tp:taxon-name><tp:taxon-name-part taxon-name-part-type="genus" reg="Scorzonera">Scorzonera</tp:taxon-name-part> <tp:taxon-name-part taxon-name-part-type="species" reg="mongolica">mongolica</tp:taxon-name-part></tp:taxon-name></italic> Maxim., Bull. Acad. Imp. Sci. Saint-Pétersb. 32: 492. 1888. <ext-link xmlns:xlink="http://www.w3.org/1999/xlink" xlink:type="simple" ext-link-type="uri" xlink:href="http://ipni.org/urn:lsid:ipni.org:names:77204020-1">urn:lsid:ipni.org:names:77204020-1</ext-link></p><p>(6) <italic><tp:taxon-name><tp:taxon-name-part taxon-name-part-type="genus" reg="Takhtajaniantha">Takhtajaniantha</tp:taxon-name-part> <tp:taxon-name-part taxon-name-part-type="species" reg="pseudodivaricata">pseudodivaricata</tp:taxon-name-part></tp:taxon-name></italic> (Lipsch.) Zaika, Sukhor. &amp; N.Kilian, comb. nov. ≡ <italic><tp:taxon-name><tp:taxon-name-part taxon-name-part-type="genus" reg="Scorzonera">Scorzonera</tp:taxon-name-part> <tp:taxon-name-part taxon-name-part-type="species" reg="pseudodivaricata">pseudodivaricata</tp:taxon-name-part></tp:taxon-name></italic> Lipsch., Byull. Moskovsk. Obshch. Isp. Prir., Otd. Biol. 42: 158. 1933. <ext-link xmlns:xlink="http://www.w3.org/1999/xlink" xlink:type="simple" ext-link-type="uri" xlink:href="http://ipni.org/urn:lsid:ipni.org:names:77204019-1">urn:lsid:ipni.org:names:77204019-1</ext-link></p><p>(7) <italic><tp:taxon-name><tp:taxon-name-part taxon-name-part-type="genus" reg="Takhtajaniantha">Takhtajaniantha</tp:taxon-name-part> <tp:taxon-name-part taxon-name-part-type="species" reg="pusilla">pusilla</tp:taxon-name-part></tp:taxon-name></italic> (Pall.) Nazarova</p><p>(8) <italic><tp:taxon-name><tp:taxon-name-part taxon-name-part-type="genus" reg="Takhtajaniantha">Takhtajaniantha</tp:taxon-name-part> <tp:taxon-name-part taxon-name-part-type="species" reg="subacaulis">subacaulis</tp:taxon-name-part></tp:taxon-name></italic> (Regel) Zaika, Sukhor. &amp; N.Kilian, comb. nov. ≡ <tp:taxon-name><tp:taxon-name-part taxon-name-part-type="genus" reg="Scorzonera">Scorzonera</tp:taxon-name-part> <tp:taxon-name-part taxon-name-part-type="species" reg="austriaca">austriaca</tp:taxon-name-part> <tp:taxon-name-part taxon-name-part-type="infraspecific-rank">var.</tp:taxon-name-part> <tp:taxon-name-part taxon-name-part-type="variety" reg="subacaulis">subacaulis</tp:taxon-name-part></tp:taxon-name> Regel, Trudy Imp. S.-Peterburgsk. Bot. Sada 6: 323. 1880. <ext-link xmlns:xlink="http://www.w3.org/1999/xlink" xlink:type="simple" ext-link-type="uri" xlink:href="http://ipni.org/urn:lsid:ipni.org:names:77204015-1">urn:lsid:ipni.org:names:77204015-1</ext-link></p><p>(9) <italic><tp:taxon-name><tp:taxon-name-part taxon-name-part-type="genus" reg="Takhtajaniantha">Takhtajaniantha</tp:taxon-name-part> <tp:taxon-name-part taxon-name-part-type="species" reg="tau-saghyz">tau-saghyz</tp:taxon-name-part></tp:taxon-name></italic> (Lipsch. &amp; G.G.Bosse) Zaika, Sukhor. &amp; N.Kilian, comb. nov. ≡ <italic><tp:taxon-name><tp:taxon-name-part taxon-name-part-type="genus" reg="Scorzonera">Scorzonera</tp:taxon-name-part> <tp:taxon-name-part taxon-name-part-type="species" reg="tau-saghyz">tau-saghyz</tp:taxon-name-part></tp:taxon-name></italic> Lipsch. &amp; G.G.Bosse, Trudy Nauchno-Issl. Lab. Tresta "Kauchukonos" 4: 27. 1930. <ext-link xmlns:xlink="http://www.w3.org/1999/xlink" xlink:type="simple" ext-link-type="uri" xlink:href="http://ipni.org/urn:lsid:ipni.org:names:77204010-1">urn:lsid:ipni.org:names:77204010-1</ext-link></p><p>(10) <italic><tp:taxon-name><tp:taxon-name-part taxon-name-part-type="genus" reg="Takhtajaniantha">Takhtajaniantha</tp:taxon-name-part> <tp:taxon-name-part taxon-name-part-type="species" reg="veresczaginii">veresczaginii</tp:taxon-name-part></tp:taxon-name></italic> (Kamelin &amp; S.V.Smirn.) Zaika, Sukhor. &amp; N.Kilian, comb. nov. ≡ <italic><tp:taxon-name><tp:taxon-name-part taxon-name-part-type="genus" reg="Scorzonera">Scorzonera</tp:taxon-name-part> <tp:taxon-name-part taxon-name-part-type="species" reg="veresczaginii">veresczaginii</tp:taxon-name-part></tp:taxon-name></italic> Kamelin &amp; S.V.Smirn., Turczaninowia 5(1): 17. 2002. <ext-link xmlns:xlink="http://www.w3.org/1999/xlink" xlink:type="simple" ext-link-type="uri" xlink:href="http://ipni.org/urn:lsid:ipni.org:names:77204008-1">urn:lsid:ipni.org:names:77204008-1</ext-link></p></tp:treatment-sec><tp:treatment-sec sec-type="distribution" id="SECID0EMUBO"><title>Distribution area.</title><p><bold>N Africa</bold>: EG. <bold>Asia-Temperate</bold>: AF; AR; AZ; CN; IL; IR; JO; KG; KP; KR; KZ; MN; RU (Asiatic part); SA; TJ; TM; UZ. <bold>Asia-Tropical</bold>: PK. <bold>Europe</bold>: AL; AT; BA; BG; BY; CH; CZ; DE; FR; GR; HR; HU; IT; MD; ME; RO; RS; RU; SI; SK; UA.</p><p>The following species may belong to <italic><tp:taxon-name><tp:taxon-name-part taxon-name-part-type="genus" reg="Takhtajaniantha">Takhtajaniantha</tp:taxon-name-part></tp:taxon-name></italic>, based on their morphological characters (they were included neither in the carpological nor in molecular investigations):</p><p><italic><tp:taxon-name><tp:taxon-name-part taxon-name-part-type="genus" reg="Scorzonera">Scorzonera</tp:taxon-name-part> <tp:taxon-name-part taxon-name-part-type="species" reg="aniana">aniana</tp:taxon-name-part></tp:taxon-name></italic> N.Kilian, <italic><tp:taxon-name><tp:taxon-name-part taxon-name-part-type="genus" reg="Scorzonera">S.</tp:taxon-name-part> <tp:taxon-name-part taxon-name-part-type="species" reg="grubovii">grubovii</tp:taxon-name-part></tp:taxon-name></italic> Lipsch., <italic><tp:taxon-name><tp:taxon-name-part taxon-name-part-type="genus" reg="Scorzonera">S.</tp:taxon-name-part> <tp:taxon-name-part taxon-name-part-type="species" reg="karataviensis">karataviensis</tp:taxon-name-part></tp:taxon-name></italic> Kult. (possibly a synonym of <italic><tp:taxon-name><tp:taxon-name-part taxon-name-part-type="genus" reg="Takhtajaniantha">T.</tp:taxon-name-part> <tp:taxon-name-part taxon-name-part-type="species" reg="tau-saghyz">tau-saghyz</tp:taxon-name-part></tp:taxon-name></italic>), <italic><tp:taxon-name><tp:taxon-name-part taxon-name-part-type="genus" reg="Scorzonera">S.</tp:taxon-name-part> <tp:taxon-name-part taxon-name-part-type="species" reg="manshurica">manshurica</tp:taxon-name-part></tp:taxon-name></italic> Nakai, <italic><tp:taxon-name><tp:taxon-name-part taxon-name-part-type="genus" reg="Scorzonera">S.</tp:taxon-name-part> <tp:taxon-name-part taxon-name-part-type="species" reg="pamirica">pamirica</tp:taxon-name-part></tp:taxon-name></italic> C.Shih, <italic><tp:taxon-name><tp:taxon-name-part taxon-name-part-type="genus" reg="Scorzonera">S.</tp:taxon-name-part> <tp:taxon-name-part taxon-name-part-type="species" reg="sinensis">sinensis</tp:taxon-name-part></tp:taxon-name></italic> (Lipsch. &amp; Krasch.) Nakai</p></tp:treatment-sec><tp:treatment-sec><!--Section generated to contain objects referenced in tp:taxon-treatment.--><fig id="F16" position="float" orientation="portrait"><object-id xmlns:xlink="http://www.w3.org/1999/xlink" content-type="doi" xlink:type="simple">10.3897/phytokeys.137.46544.figure16</object-id><object-id xmlns:xlink="http://www.w3.org/1999/xlink" content-type="arpha" xlink:type="simple">076122DC-9860-5AA1-A0DE-01355BF29A43</object-id><label>Figure 16.</label><caption><p>Images of living plants. <bold>A, B</bold><italic><tp:taxon-name><tp:taxon-name-part taxon-name-part-type="genus" reg="Ramaliella">Ramaliella</tp:taxon-name-part> <tp:taxon-name-part taxon-name-part-type="species" reg="tortuosissima">tortuosissima</tp:taxon-name-part></tp:taxon-name></italic><bold>A</bold> general view <bold>B</bold> close up view of the capitula (Jordan, Nakeb, 1250 m alt., 8 May 2019). Photograph by O. Fragman-Sapir <bold>C</bold><italic><tp:taxon-name><tp:taxon-name-part taxon-name-part-type="genus" reg="Pseudopodospermum">Pseudopodospermum</tp:taxon-name-part> <tp:taxon-name-part taxon-name-part-type="species" reg="papposum">papposum</tp:taxon-name-part></tp:taxon-name></italic> (Jordan, Nakeb, 8 May 2019). Photograph by O. Fragman-Sapir <bold>D</bold><italic><tp:taxon-name><tp:taxon-name-part taxon-name-part-type="genus" reg="Takhtajaniantha">Takhtajaniantha</tp:taxon-name-part> <tp:taxon-name-part taxon-name-part-type="species" reg="austriaca">austriaca</tp:taxon-name-part></tp:taxon-name></italic> (Italy, South Tyrol, Schlanders, 6 May 2010). Photograph by R. Hand <bold>E</bold><italic><tp:taxon-name><tp:taxon-name-part taxon-name-part-type="genus" reg="Scorzonera">Scorzonera</tp:taxon-name-part> <tp:taxon-name-part taxon-name-part-type="species" reg="humilis">humilis</tp:taxon-name-part></tp:taxon-name></italic> (Germany, Ammersee, 15 May 2009). Photograph by C. Niederbichler <bold>F</bold><italic><tp:taxon-name><tp:taxon-name-part taxon-name-part-type="genus" reg="Scorzonera">Scorzonera</tp:taxon-name-part> <tp:taxon-name-part taxon-name-part-type="species" reg="meyeri">meyeri</tp:taxon-name-part></tp:taxon-name></italic> (Russia, Karachaevo-Cherkessiya, Teberda, 14 July 2005). Photograph by A.S. Zernov.</p></caption><graphic xmlns:xlink="http://www.w3.org/1999/xlink" xlink:href="phytokeys-137-001-g016.jpg" position="float" orientation="portrait" xlink:type="simple" id="oo_370364.jpg"><uri content-type="original_file" xlink:type="simple">https://binary.pensoft.net/fig/370364</uri></graphic></fig></tp:treatment-sec><ref-list><ref id="B9"><mixed-citation xmlns:xlink="http://www.w3.org/1999/xlink" xlink:type="simple"><person-group><name name-style="western"><surname>Blackmore</surname><given-names>S</given-names></name></person-group> (<year>1982</year>) <article-title>Palynology of subtribe <tp:taxon-name><tp:taxon-name-part taxon-name-part-type="genus">Scorzonerinae</tp:taxon-name-part></tp:taxon-name> (<tp:taxon-name><tp:taxon-name-part taxon-name-part-type="family">Compositae</tp:taxon-name-part></tp:taxon-name>. <tp:taxon-name><tp:taxon-name-part taxon-name-part-type="genus">Lactuceae</tp:taxon-name-part></tp:taxon-name>) and its taxonomic significance.</article-title><source>Grana</source><volume>21</volume>(<issue>3</issue>): <fpage>149</fpage>–<lpage>160</lpage>. <ext-link xlink:type="simple" ext-link-type="doi" xlink:href="10.1080/00173138209427691">https://doi.org/10.1080/00173138209427691</ext-link></mixed-citation></ref><ref id="B53"><mixed-citation xmlns:xlink="http://www.w3.org/1999/xlink" xlink:type="simple"><person-group><name name-style="western"><surname>Krayevoy</surname><given-names>SU</given-names></name></person-group> (<year>1934</year>) <article-title>K voprosu o khromosomnykh variatsiyah v <italic><tp:taxon-name><tp:taxon-name-part taxon-name-part-type="genus">Scorzonera</tp:taxon-name-part> <tp:taxon-name-part taxon-name-part-type="species">tau-saghyz</tp:taxon-name-part></tp:taxon-name></italic>.</article-title><source>Botanicheskii Zhurnal</source><volume>19</volume>: <fpage>367</fpage>–<lpage>375</lpage>. [On the question of chromosome variations in <italic><tp:taxon-name><tp:taxon-name-part taxon-name-part-type="genus">Scorzonera</tp:taxon-name-part> <tp:taxon-name-part taxon-name-part-type="species">tau-saghyz</tp:taxon-name-part></tp:taxon-name></italic>] [in Russian]</mixed-citation></ref><ref id="B80"><mixed-citation xmlns:xlink="http://www.w3.org/1999/xlink" xlink:type="simple"><person-group><name name-style="western"><surname>Poddubnaya-Arnoldi</surname><given-names>VA</given-names></name><name name-style="western"><surname>Steshina</surname><given-names>N</given-names></name><name name-style="western"><surname>Sosnovets</surname><given-names>A</given-names></name></person-group> (<year>1934</year>) <article-title>Razvitiye i zhiznesposobnost’ pyltsy <italic><tp:taxon-name><tp:taxon-name-part taxon-name-part-type="genus">Scorzonera</tp:taxon-name-part> <tp:taxon-name-part taxon-name-part-type="species">tau-saghyz</tp:taxon-name-part></tp:taxon-name></italic> Lipsch et Bosse.</article-title><source>Botanicheskii Zhurnal</source><volume>19</volume>: <fpage>338</fpage>–<lpage>366</lpage>. [The biology of flowering and reproduction of the <italic><tp:taxon-name><tp:taxon-name-part taxon-name-part-type="genus">Scorzonera</tp:taxon-name-part> <tp:taxon-name-part taxon-name-part-type="species">tau-saghyz</tp:taxon-name-part></tp:taxon-name></italic> Lipsch. et Bosse] [in Russian]</mixed-citation></ref><ref id="B91"><mixed-citation xmlns:xlink="http://www.w3.org/1999/xlink" xlink:type="simple"><person-group><name name-style="western"><surname>Sosnovets</surname><given-names>AP</given-names></name></person-group> (<year>1960</year>) <article-title>Tsitologiya roda <italic><tp:taxon-name><tp:taxon-name-part taxon-name-part-type="genus">Scorzonera</tp:taxon-name-part></tp:taxon-name></italic> L.</article-title><source>Botanicheskii Zhurnal</source><volume>45</volume>: <fpage>1813</fpage>–<lpage>1815</lpage>. [Cytology of the genus <italic><tp:taxon-name><tp:taxon-name-part taxon-name-part-type="genus">Scorzonera</tp:taxon-name-part></tp:taxon-name></italic> L.]</mixed-citation></ref></ref-list></tp:taxon-treatment>
