# Supplementary material for: Scorzonera sensu lato (Asteraceae, Cichorieae) – taxonomic reassessment in the light of new molecular phylogenetic and carpological analyses
Source: PhytoKeys. 2020 Jan 8;137:1–85. doi: 10.3897/phytokeys.137.46544 (PMC6962254; doi:10.3897/phytokeys.137.46544)
Supplement: XML Treatment for Scorzonera [file phytokeys.137.46544-treatment13.xml]

<!DOCTYPE tp:taxon-treatment
  PUBLIC "-//TaxonX//DTD Taxonomic Treatment Publishing DTD v0 20100105//EN" "tax-treatment-NSO.dtd">
<tp:taxon-treatment xmlns:tp="http://www.plazi.org/taxpub"><tp:treatment-meta><kwd-group><label>Taxon classification</label><kwd><named-content xmlns:xlink="http://www.w3.org/1999/xlink" content-type="kingdom">Plantae</named-content></kwd><kwd><named-content xmlns:xlink="http://www.w3.org/1999/xlink" content-type="order">Asterales</named-content></kwd><kwd><named-content xmlns:xlink="http://www.w3.org/1999/xlink" content-type="family">Asteraceae</named-content></kwd></kwd-group><mixed-citation publication-type="journal"><person-group><name><surname>Zaika</surname><given-names>Maxim A.</given-names></name><name><surname>Kilian</surname><given-names>Norbert</given-names></name><name><surname>Jones</surname><given-names>Katy</given-names></name><name><surname>Krinitsina</surname><given-names>Anastasiya A.</given-names></name><name><surname>Nilova</surname><given-names>Maya V.</given-names></name><name><surname>Speranskaya</surname><given-names>Anna S.</given-names></name><name><surname>Sukhorukov</surname><given-names>Alexander P.</given-names></name></person-group><article-title><italic><tp:taxon-name><tp:taxon-name-part taxon-name-part-type="genus" reg="Scorzonera">Scorzonera</tp:taxon-name-part></tp:taxon-name></italic> sensu lato (<tp:taxon-name><tp:taxon-name-part taxon-name-part-type="genus" reg="Asteraceae">Asteraceae</tp:taxon-name-part></tp:taxon-name>, <tp:taxon-name><tp:taxon-name-part taxon-name-part-type="tribe">Cichorieae</tp:taxon-name-part></tp:taxon-name>) – taxonomic reassessment in the light of new molecular phylogenetic and carpological analyses</article-title><source>PhytoKeys</source><day>08</day><month>1</month><year>2020</year><volume>137</volume><fpage>1</fpage><lpage>85</lpage><pub-id pub-id-type="doi">10.3897/phytokeys.137.46544</pub-id></mixed-citation></tp:treatment-meta><tp:nomenclature><tp:taxon-name><object-id xmlns:xlink="http://www.w3.org/1999/xlink" content-type="arpha" xlink:type="simple">CC342938-05E6-5C98-8DBC-E81888283F93</object-id>
              <tp:taxon-name-part taxon-name-part-type="genus" reg="Scorzonera">Scorzonera</tp:taxon-name-part>
            </tp:taxon-name><tp:taxon-authority>s.str. clade</tp:taxon-authority><tp:nomenclature-citation-list><tp:nomenclature-citation><tp:taxon-name>
                  <tp:taxon-name-part taxon-name-part-type="genus" reg="Scorzonera">Scorzonera</tp:taxon-name-part> <tp:taxon-name-part taxon-name-part-type="infraspecific-rank">sect.</tp:taxon-name-part> <tp:taxon-name-part taxon-name-part-type="section" reg="Parviflorae">Parviflorae</tp:taxon-name-part></tp:taxon-name><comment>Lipsch. in Bobrov &amp; Tzvelev, Fl. URSS 29: 79. 1964 ≡ <tp:taxon-name><tp:taxon-name-part taxon-name-part-type="genus" reg="Scorzonera">Scorzonera</tp:taxon-name-part> <tp:taxon-name-part taxon-name-part-type="infraspecific-rank">ser.</tp:taxon-name-part> <tp:taxon-name-part taxon-name-part-type="series" reg="Parviflorae">Parviflorae</tp:taxon-name-part></tp:taxon-name> Lipsch. in Bobrov &amp; Tzvelev, Fl. URSS 29: 720. 1964 [<tp:taxon-name><tp:taxon-name-part taxon-name-part-type="genus" reg="Scorzonera">S.</tp:taxon-name-part> <tp:taxon-name-part taxon-name-part-type="infraspecific-rank">subsect.</tp:taxon-name-part> <tp:taxon-name-part taxon-name-part-type="subsection" reg="Parviflora">Parviflora</tp:taxon-name-part></tp:taxon-name> Lipsch., Fragm. Monogr. Gen. <tp:taxon-name><tp:taxon-name-part taxon-name-part-type="genus" reg="Scorzonera">Scorzonera</tp:taxon-name-part></tp:taxon-name> 2: 112. 1939, nom. inval. (Art. 39.1, <xref ref-type="bibr" rid="B102">Turland et al. 2018</xref>)]. Type: <tp:taxon-name><tp:taxon-name-part taxon-name-part-type="genus" reg="Scorzonera">Scorzonera</tp:taxon-name-part> <tp:taxon-name-part taxon-name-part-type="species" reg="parviflora">parviflora</tp:taxon-name-part></tp:taxon-name> Jacq.</comment></tp:nomenclature-citation><tp:nomenclature-citation><tp:taxon-name>
                  <tp:taxon-name-part taxon-name-part-type="genus" reg="Scorzonera"/>
                  <tp:taxon-name-part taxon-name-part-type="section" reg="Radiatae"/>
                </tp:taxon-name><comment>= <tp:taxon-name><tp:taxon-name-part taxon-name-part-type="genus" reg="Scorzonera">Scorzonera</tp:taxon-name-part> <tp:taxon-name-part taxon-name-part-type="infraspecific-rank">sect.</tp:taxon-name-part> <tp:taxon-name-part taxon-name-part-type="section" reg="Radiatae">Radiatae</tp:taxon-name-part></tp:taxon-name> Nakai in Rep. Inst. Sci. Res. Manchoukuo, ser. 1, 6: 169. 1937. Type: <tp:taxon-name><tp:taxon-name-part taxon-name-part-type="genus" reg="Scorzonera">Scorzonera</tp:taxon-name-part> <tp:taxon-name-part taxon-name-part-type="species" reg="radiata">radiata</tp:taxon-name-part></tp:taxon-name> Fisch. ex Ledeb. </comment></tp:nomenclature-citation></tp:nomenclature-citation-list></tp:nomenclature><tp:treatment-sec sec-type="Diagnostic features" id="SECID0E26BO"><title>Diagnostic features.</title><p>Inner phyllaries apically often with dark red or blackish spot; achene sclerenchyma insular in principal ribs below sclerenchyma and in secondary ribs above sclerenchyma (in <italic><tp:taxon-name><tp:taxon-name-part taxon-name-part-type="genus" reg="Scorzonera">S.</tp:taxon-name-part> <tp:taxon-name-part taxon-name-part-type="species" reg="aristata">aristata</tp:taxon-name-part></tp:taxon-name></italic>, the parenchyma is present in secondary ribs above sclerenchyma).</p></tp:treatment-sec><tp:treatment-sec sec-type="description" id="SECID0EMACO"><title>Description.</title><p><bold><italic>Habit, life form, subterranean parts:</italic></bold> perennial or biennial herbs, often with leaf rosettes, rootstock cylindrical.</p><p><bold><italic>Leaves:</italic></bold> rosulate leaves present, petiolate, cauline leaves sessile, all leaves entire, linear to elliptical or ovate, glabrous or glabrescent at maturity.</p><p><bold><italic>Stem, synflorescence:</italic></bold> stems solitary or few, straight, mostly not branched, leafless (scapes) or leafy, glabrous or arachnoid-hairy becoming almost glabrous at the fruiting; capitula terminal, solitary or several.</p><p><bold><italic>Pollen:</italic></bold> echinolophate, tricolporate and each colpus divided into 2 lacunae; with 6 abporal lacunae (<italic><tp:taxon-name><tp:taxon-name-part taxon-name-part-type="genus" reg="Scorzonera">S.</tp:taxon-name-part> <tp:taxon-name-part taxon-name-part-type="species" reg="humilis">humilis</tp:taxon-name-part></tp:taxon-name></italic> and <italic><tp:taxon-name><tp:taxon-name-part taxon-name-part-type="genus" reg="Scorzonera">S.</tp:taxon-name-part> <tp:taxon-name-part taxon-name-part-type="species" reg="parviflora">parviflora</tp:taxon-name-part></tp:taxon-name></italic>: <xref ref-type="bibr" rid="B9">Blackmore 1982</xref>; <xref ref-type="bibr" rid="B29">Díaz de la Guardia and Blanca 1985</xref>) or 18 (6 abporal, 6 equatorial and 6 interporal) lacunae (<italic><tp:taxon-name><tp:taxon-name-part taxon-name-part-type="genus" reg="Scorzonera">S.</tp:taxon-name-part> <tp:taxon-name-part taxon-name-part-type="species" reg="aristata">aristata</tp:taxon-name-part></tp:taxon-name></italic>: <xref ref-type="bibr" rid="B37">Halbritter and Berger 2017</xref>).</p><p><bold><italic>Capitula:</italic></bold> glabrous or hairy and glabrescent, phyllaries in several series, outer phyllaries triangular-ovate, inner phyllaries lanceolate to oblong, apically with dark red or blackish spot, outer phyllaries at least ½ as long as inner ones, receptacle glabrous, flat, florets more than 12, yellow or whitish, equal in length to involucre or 1½–2 times as long.</p><p><bold><italic>Achenes:</italic></bold> 7–12 mm, without carpopodium, glabrous, achene epidermis with papillae, outer achenes more or less curved, with 10 ribs, without emergences or verrucose (<italic><tp:taxon-name><tp:taxon-name-part taxon-name-part-type="genus" reg="Scorzonera">S.</tp:taxon-name-part> <tp:taxon-name-part taxon-name-part-type="species" reg="aristata">aristata</tp:taxon-name-part></tp:taxon-name></italic>); achene wall with parenchyma insular in principal ribs below sclerenchyma and in secondary ribs above sclerenchyma, sclerenchyma continuous, its fibres orientated parallel to the achene axis, air cavities and tannins absent.</p><p><bold><italic>Pappus:</italic></bold> 11–16 mm, dirty white or rarely ice-white (<italic><tp:taxon-name><tp:taxon-name-part taxon-name-part-type="genus" reg="Scorzonera">S.</tp:taxon-name-part> <tp:taxon-name-part taxon-name-part-type="species" reg="parviflora">parviflora</tp:taxon-name-part></tp:taxon-name></italic>), bristles plumose or apically scabrid (or 5–10 longer bristles scabrid and other bristles plumose).</p></tp:treatment-sec><tp:treatment-sec sec-type="Chromosome number" id="SECID0EEECO"><title>Chromosome number.</title><p>x = 7, diploids.</p></tp:treatment-sec><tp:treatment-sec sec-type="Species" id="SECID0EJECO"><title>Species.</title><p>(1) <italic><tp:taxon-name><tp:taxon-name-part taxon-name-part-type="genus" reg="Scorzonera">Scorzonera</tp:taxon-name-part> <tp:taxon-name-part taxon-name-part-type="species" reg="aristata">aristata</tp:taxon-name-part></tp:taxon-name></italic> Ramond ex DC.</p><p>(2) <italic><tp:taxon-name><tp:taxon-name-part taxon-name-part-type="genus" reg="Scorzonera">Scorzonera</tp:taxon-name-part> <tp:taxon-name-part taxon-name-part-type="species" reg="humilis">humilis</tp:taxon-name-part></tp:taxon-name></italic> L. (Fig. <xref ref-type="fig" rid="F16">16E</xref>)</p><p>(3) <italic><tp:taxon-name><tp:taxon-name-part taxon-name-part-type="genus" reg="Scorzonera">Scorzonera</tp:taxon-name-part> <tp:taxon-name-part taxon-name-part-type="species" reg="parviflora">parviflora</tp:taxon-name-part></tp:taxon-name></italic> Jacq.</p></tp:treatment-sec><tp:treatment-sec sec-type="distribution" id="SECID0EYFCO"><title>Distribution area.</title><p><bold>Asia-Temperate</bold>: AF; AM; AR; CN; CY; GE; IR; KG; LB; MN; RU (Asiatic part); SY; TM; TR; UZ. <bold>Europe</bold>: AT; BE; BY; CH; CZ; DE; DK; EE; ES; FI; FR; GB; HR; IT; LT; LV; NL; NO; PL; PT; RO; RS; RU; SE; SK; SI; UA.</p><p><italic><tp:taxon-name><tp:taxon-name-part taxon-name-part-type="genus" reg="Scorzonera">Scorzonera</tp:taxon-name-part> <tp:taxon-name-part taxon-name-part-type="species" reg="radiata">radiata</tp:taxon-name-part></tp:taxon-name></italic> Fisch. ex Ledeb. may also belong to this clade on account of its resemblance in morphological and carpological characters.</p></tp:treatment-sec><tp:treatment-sec><!--Section generated to contain objects referenced in tp:taxon-treatment.--><fig id="F16" position="float" orientation="portrait"><object-id xmlns:xlink="http://www.w3.org/1999/xlink" content-type="doi" xlink:type="simple">10.3897/phytokeys.137.46544.figure16</object-id><object-id xmlns:xlink="http://www.w3.org/1999/xlink" content-type="arpha" xlink:type="simple">076122DC-9860-5AA1-A0DE-01355BF29A43</object-id><label>Figure 16.</label><caption><p>Images of living plants. <bold>A, B</bold><italic><tp:taxon-name><tp:taxon-name-part taxon-name-part-type="genus" reg="Ramaliella">Ramaliella</tp:taxon-name-part> <tp:taxon-name-part taxon-name-part-type="species" reg="tortuosissima">tortuosissima</tp:taxon-name-part></tp:taxon-name></italic><bold>A</bold> general view <bold>B</bold> close up view of the capitula (Jordan, Nakeb, 1250 m alt., 8 May 2019). Photograph by O. Fragman-Sapir <bold>C</bold><italic><tp:taxon-name><tp:taxon-name-part taxon-name-part-type="genus" reg="Pseudopodospermum">Pseudopodospermum</tp:taxon-name-part> <tp:taxon-name-part taxon-name-part-type="species" reg="papposum">papposum</tp:taxon-name-part></tp:taxon-name></italic> (Jordan, Nakeb, 8 May 2019). Photograph by O. Fragman-Sapir <bold>D</bold><italic><tp:taxon-name><tp:taxon-name-part taxon-name-part-type="genus" reg="Takhtajaniantha">Takhtajaniantha</tp:taxon-name-part> <tp:taxon-name-part taxon-name-part-type="species" reg="austriaca">austriaca</tp:taxon-name-part></tp:taxon-name></italic> (Italy, South Tyrol, Schlanders, 6 May 2010). Photograph by R. Hand <bold>E</bold><italic><tp:taxon-name><tp:taxon-name-part taxon-name-part-type="genus" reg="Scorzonera">Scorzonera</tp:taxon-name-part> <tp:taxon-name-part taxon-name-part-type="species" reg="humilis">humilis</tp:taxon-name-part></tp:taxon-name></italic> (Germany, Ammersee, 15 May 2009). Photograph by C. Niederbichler <bold>F</bold><italic><tp:taxon-name><tp:taxon-name-part taxon-name-part-type="genus" reg="Scorzonera">Scorzonera</tp:taxon-name-part> <tp:taxon-name-part taxon-name-part-type="species" reg="meyeri">meyeri</tp:taxon-name-part></tp:taxon-name></italic> (Russia, Karachaevo-Cherkessiya, Teberda, 14 July 2005). Photograph by A.S. Zernov.</p></caption><graphic xmlns:xlink="http://www.w3.org/1999/xlink" xlink:href="phytokeys-137-001-g016.jpg" position="float" orientation="portrait" xlink:type="simple" id="oo_370364.jpg"><uri content-type="original_file" xlink:type="simple">https://binary.pensoft.net/fig/370364</uri></graphic></fig></tp:treatment-sec><ref-list><ref id="B102"><mixed-citation xmlns:xlink="http://www.w3.org/1999/xlink" xlink:type="simple"><person-group><name name-style="western"><surname>Turland</surname><given-names>NJ</given-names></name><name name-style="western"><surname>Wiersema</surname><given-names>JH</given-names></name><name name-style="western"><surname>Barrie</surname><given-names>FR</given-names></name><name name-style="western"><surname>Greuter</surname><given-names>W</given-names></name><name name-style="western"><surname>Hawksworth</surname><given-names>DL</given-names></name><name name-style="western"><surname>Herendeen</surname><given-names>PS</given-names></name><name name-style="western"><surname>Knapp</surname><given-names>S</given-names></name><name name-style="western"><surname>Kusber</surname><given-names>W-H</given-names></name><name name-style="western"><surname>Li</surname><given-names>D-Z</given-names></name><name name-style="western"><surname>Marhold</surname><given-names>K</given-names></name><name name-style="western"><surname>May</surname><given-names>TW</given-names></name><name name-style="western"><surname>McNeill</surname><given-names>J</given-names></name><name name-style="western"><surname>Monro</surname><given-names>AM</given-names></name><name name-style="western"><surname>Pradeo</surname><given-names>J</given-names></name><name name-style="western"><surname>Price</surname><given-names>MJ</given-names></name><name name-style="western"><surname>Smith</surname><given-names>G</given-names></name></person-group> (<year>2018</year>) Internation Code of Nomenclature for algae, fungi, and plants (Shenzen Code), adopted by the Nineteenth Internatonal Botanical Congress Shenzen, China, July 2017. Regnum Vegetabile 159. <ext-link xlink:type="simple" ext-link-type="doi" xlink:href="10.12705/Code.2018">https://doi.org/10.12705/Code.2018</ext-link></mixed-citation></ref><ref id="B9"><mixed-citation xmlns:xlink="http://www.w3.org/1999/xlink" xlink:type="simple"><person-group><name name-style="western"><surname>Blackmore</surname><given-names>S</given-names></name></person-group> (<year>1982</year>) <article-title>Palynology of subtribe <tp:taxon-name><tp:taxon-name-part taxon-name-part-type="genus">Scorzonerinae</tp:taxon-name-part></tp:taxon-name> (<tp:taxon-name><tp:taxon-name-part taxon-name-part-type="family">Compositae</tp:taxon-name-part></tp:taxon-name>. <tp:taxon-name><tp:taxon-name-part taxon-name-part-type="genus">Lactuceae</tp:taxon-name-part></tp:taxon-name>) and its taxonomic significance.</article-title><source>Grana</source><volume>21</volume>(<issue>3</issue>): <fpage>149</fpage>–<lpage>160</lpage>. <ext-link xlink:type="simple" ext-link-type="doi" xlink:href="10.1080/00173138209427691">https://doi.org/10.1080/00173138209427691</ext-link></mixed-citation></ref><ref id="B29"><mixed-citation xmlns:xlink="http://www.w3.org/1999/xlink" xlink:type="simple"><person-group><name name-style="western"><surname>Díaz de la Guardia</surname><given-names>C</given-names></name><name name-style="western"><surname>Blanca</surname><given-names>G</given-names></name></person-group> (<year>1985</year>) <article-title>Estudio palinologio del genero <italic><tp:taxon-name><tp:taxon-name-part taxon-name-part-type="genus">Scorzonera</tp:taxon-name-part></tp:taxon-name></italic> L. (<italic><tp:taxon-name><tp:taxon-name-part taxon-name-part-type="genus">Asteraceae</tp:taxon-name-part></tp:taxon-name></italic>) en la peninsula Iberica.</article-title><source>Anales de la Asociacion de Palinologos de Lengua Española</source><volume>2</volume>: <fpage>177</fpage>–<lpage>190</lpage>.</mixed-citation></ref><ref id="B37"><mixed-citation xmlns:xlink="http://www.w3.org/1999/xlink" xlink:type="simple"><person-group><name name-style="western"><surname>Halbritter</surname><given-names>H</given-names></name><name name-style="western"><surname>Berger</surname><given-names>A</given-names></name></person-group> (<year>2017</year>) <italic><tp:taxon-name><tp:taxon-name-part taxon-name-part-type="genus">Scorzonera</tp:taxon-name-part> <tp:taxon-name-part taxon-name-part-type="species">aristata</tp:taxon-name-part></tp:taxon-name></italic>. PalDat – A palynological database. <ext-link xlink:type="simple" ext-link-type="uri" xlink:href="https://www.paldat.org/pub/Scorzonera_aristata/303098;jsessionid=7CA24A4CC451D4B70967A64190B96F55">https://www.paldat.org/pub/Scorzonera_aristata/303098;jsessionid=7CA24A4CC451D4B70967A64190B96F55</ext-link> [accessed: 2019-08-06]</mixed-citation></ref></ref-list></tp:taxon-treatment>
