# Supplementary material for: Scorzonera sensu lato (Asteraceae, Cichorieae) – taxonomic reassessment in the light of new molecular phylogenetic and carpological analyses
Source: PhytoKeys. 2020 Jan 8;137:1–85. doi: 10.3897/phytokeys.137.46544 (PMC6962254; doi:10.3897/phytokeys.137.46544)
Supplement: XML Treatment for Podospermum [file phytokeys.137.46544-treatment14.xml]

<!DOCTYPE tp:taxon-treatment
  PUBLIC "-//TaxonX//DTD Taxonomic Treatment Publishing DTD v0 20100105//EN" "tax-treatment-NSO.dtd">
<tp:taxon-treatment xmlns:tp="http://www.plazi.org/taxpub"><tp:treatment-meta><kwd-group><label>Taxon classification</label><kwd><named-content xmlns:xlink="http://www.w3.org/1999/xlink" content-type="kingdom">Plantae</named-content></kwd><kwd><named-content xmlns:xlink="http://www.w3.org/1999/xlink" content-type="order">Asterales</named-content></kwd><kwd><named-content xmlns:xlink="http://www.w3.org/1999/xlink" content-type="family">Asteraceae</named-content></kwd></kwd-group><mixed-citation publication-type="journal"><person-group><name><surname>Zaika</surname><given-names>Maxim A.</given-names></name><name><surname>Kilian</surname><given-names>Norbert</given-names></name><name><surname>Jones</surname><given-names>Katy</given-names></name><name><surname>Krinitsina</surname><given-names>Anastasiya A.</given-names></name><name><surname>Nilova</surname><given-names>Maya V.</given-names></name><name><surname>Speranskaya</surname><given-names>Anna S.</given-names></name><name><surname>Sukhorukov</surname><given-names>Alexander P.</given-names></name></person-group><article-title><italic><tp:taxon-name><tp:taxon-name-part taxon-name-part-type="genus" reg="Scorzonera">Scorzonera</tp:taxon-name-part></tp:taxon-name></italic> sensu lato (<tp:taxon-name><tp:taxon-name-part taxon-name-part-type="genus" reg="Asteraceae">Asteraceae</tp:taxon-name-part></tp:taxon-name>, <tp:taxon-name><tp:taxon-name-part taxon-name-part-type="tribe">Cichorieae</tp:taxon-name-part></tp:taxon-name>) – taxonomic reassessment in the light of new molecular phylogenetic and carpological analyses</article-title><source>PhytoKeys</source><day>08</day><month>1</month><year>2020</year><volume>137</volume><fpage>1</fpage><lpage>85</lpage><pub-id pub-id-type="doi">10.3897/phytokeys.137.46544</pub-id></mixed-citation></tp:treatment-meta><tp:nomenclature><tp:taxon-name><object-id xmlns:xlink="http://www.w3.org/1999/xlink" content-type="arpha" xlink:type="simple">5F63FF32-413D-5312-9D16-1811DF1FCFA5</object-id>
              <tp:taxon-name-part taxon-name-part-type="genus" reg="Podospermum">Podospermum</tp:taxon-name-part>
            </tp:taxon-name><tp:taxon-authority>clade</tp:taxon-authority><tp:nomenclature-citation-list><tp:nomenclature-citation><tp:taxon-name>
                  <tp:taxon-name-part taxon-name-part-type="genus" reg="Podospermum"/>
                </tp:taxon-name><comment>≡ <tp:taxon-name><tp:taxon-name-part taxon-name-part-type="genus" reg="Podospermum">Podospermum</tp:taxon-name-part></tp:taxon-name> DC. in Lamarck &amp; Candolle, Fl. Franç., ed. 3, 4: 61. 1805, nom. cons. </comment></tp:nomenclature-citation><tp:nomenclature-citation><tp:taxon-name>
                  <tp:taxon-name-part taxon-name-part-type="genus" reg="Scorzonera"/>
                  <tp:taxon-name-part taxon-name-part-type="section" reg="Podospermum"/>
                </tp:taxon-name><comment>≡ <tp:taxon-name><tp:taxon-name-part taxon-name-part-type="genus" reg="Scorzonera">Scorzonera</tp:taxon-name-part> <tp:taxon-name-part taxon-name-part-type="infraspecific-rank">sect.</tp:taxon-name-part> <tp:taxon-name-part taxon-name-part-type="section" reg="Podospermum">Podospermum</tp:taxon-name-part></tp:taxon-name> (DC.) Benth. in Bentham &amp; Hooker, Gen. Pl. 2: 532. 1873. </comment></tp:nomenclature-citation><tp:nomenclature-citation><tp:taxon-name>
                  <tp:taxon-name-part taxon-name-part-type="genus" reg="Scorzonera"/>
                  <tp:taxon-name-part taxon-name-part-type="subgenus" reg="Podospermum"/>
                </tp:taxon-name><comment>≡ <tp:taxon-name><tp:taxon-name-part taxon-name-part-type="genus" reg="Scorzonera">Scorzonera</tp:taxon-name-part> <tp:taxon-name-part taxon-name-part-type="infraspecific-rank">subg.</tp:taxon-name-part> <tp:taxon-name-part taxon-name-part-type="subgenus" reg="Podospermum">Podospermum</tp:taxon-name-part></tp:taxon-name> (DC.) Lipsch., Fragm. Monogr. Gen. <tp:taxon-name><tp:taxon-name-part taxon-name-part-type="genus" reg="Scorzonera">Scorzonera</tp:taxon-name-part></tp:taxon-name> 1: 7. 1935. Type: <tp:taxon-name><tp:taxon-name-part taxon-name-part-type="genus" reg="Podospermum">Podospermum</tp:taxon-name-part> <tp:taxon-name-part taxon-name-part-type="species" reg="laciniatum">laciniatum</tp:taxon-name-part></tp:taxon-name> (L.) DC. </comment></tp:nomenclature-citation></tp:nomenclature-citation-list></tp:nomenclature><tp:treatment-sec sec-type="Diagnostic features" id="SECID0EFKCO"><title>Diagnostic features.</title><p>Herbs, biennial or perennial; leaves (at least some) pinnately divided; phyllaries in several series, often subapically corniculate; achene with conspicuous cylindrical carpopodium usually 1/5–1/3 as long as achene body; achene surface mostly smooth, more rarely verrucose or undulate and glabrous or rarely somewhat hairy; pollen with 18 or 24 lacunae; sclerenchyma in achene mesophyll of diverse orientation (outer layers orientated parallel to the achene axis, the inner ones obliquely or perpendicularly orientated).</p></tp:treatment-sec><tp:treatment-sec sec-type="description" id="SECID0EKKCO"><title>Description.</title><p><bold><italic>Habit, life form, subterranean parts:</italic></bold> biennial or perennial herbs, with taproot, often with woody caudex.</p><p><bold><italic>Leaves:</italic></bold> glabrous or pubescent, mostly located in the lower third of the stem, rosulate leaves usually present. Heterophylly often present (basal leaves petiolate, pinnatifid or pinnatisect, cauline leaves (sub)sessile, lobate to entire).</p><p><bold><italic>Stem, synflorescence:</italic></bold> stem solitary or branched, leafy (especially in lower third), glabrous or pubescent, capitula terminal.</p><p><bold><italic>Pollen:</italic></bold> echinolophate, tricolporate and each colpus divided into 2 lacunae; with 24 (6 abporal, 6 equatorial, 6 interporal and 6 polar: <xref ref-type="bibr" rid="B79">Pinar et al. 2016</xref>) or, more rarely, 18 (6 abporal, 6 equatorial, 6 interporal; <italic><tp:taxon-name><tp:taxon-name-part taxon-name-part-type="genus" reg="Scorzonera">S.</tp:taxon-name-part> <tp:taxon-name-part taxon-name-part-type="species" reg="laciniata">laciniata</tp:taxon-name-part></tp:taxon-name></italic>: <xref ref-type="bibr" rid="B9">Blackmore 1982</xref>).</p><p><bold><italic>Capitula:</italic></bold> involucre pubescent and glabrescent at fruiting, phyllaries in several series, outer phyllaries triangular or ovate, inner phyllaries narrower, oblong or lanceolate, 2–3 times longer than outer phyllaries, receptacle naked, florets yellow, &gt; 20, equal to or longer than involucre.</p><p><bold><italic>Achenes:</italic></bold> 6–13 mm, with carpopodium, outer achenes slightly curved, with 10, rarely 5 ribs or roundish (two achene ribs <italic><tp:taxon-name><tp:taxon-name-part taxon-name-part-type="genus" reg="Scorzonera">S.</tp:taxon-name-part> <tp:taxon-name-part taxon-name-part-type="species" reg="armeniaca">armeniaca</tp:taxon-name-part></tp:taxon-name></italic> and <italic><tp:taxon-name><tp:taxon-name-part taxon-name-part-type="genus" reg="Scorzonera">S.</tp:taxon-name-part> <tp:taxon-name-part taxon-name-part-type="species" reg="alpigena">alpigena</tp:taxon-name-part></tp:taxon-name></italic> can be elongated into small wings), glabrous or with scattered pubescence; achene wall with parenchyma continuous, above sclerenchyma and also well-expressed (continuous or discontinuous) in the principal ribs below sclerenchyma), sclerenchyma continuous, diversely orientated (outer layers orientated parallel to the achene axis, the inner ones obliquely or perpendicularly orientated), air cavities and tannins absent.</p><p><bold><italic>Pappus:</italic></bold> 5–14 mm, white or dirty white, bristles plumose and only apically scabrid.</p></tp:treatment-sec><tp:treatment-sec sec-type="Chromosome number" id="SECID0EINCO"><title>Chromosome number.</title><p>x = 7, diploids.</p></tp:treatment-sec><tp:treatment-sec sec-type="Species" id="SECID0ENNCO"><title>Species.</title><p>(1) <italic><tp:taxon-name><tp:taxon-name-part taxon-name-part-type="genus" reg="Scorzonera">Scorzonera</tp:taxon-name-part> <tp:taxon-name-part taxon-name-part-type="species" reg="alpigena">alpigena</tp:taxon-name-part></tp:taxon-name></italic> (K.Koch) Grossh.</p><p>(2) <italic><tp:taxon-name><tp:taxon-name-part taxon-name-part-type="genus" reg="Scorzonera">Scorzonera</tp:taxon-name-part> <tp:taxon-name-part taxon-name-part-type="species" reg="armeniaca">armeniaca</tp:taxon-name-part></tp:taxon-name></italic> (Boiss. &amp; A.Huet) Boiss.</p><p>(3) <italic><tp:taxon-name><tp:taxon-name-part taxon-name-part-type="genus" reg="Scorzonera">Scorzonera</tp:taxon-name-part> <tp:taxon-name-part taxon-name-part-type="species" reg="cana">cana</tp:taxon-name-part></tp:taxon-name></italic> (C.A.Mey.) Griseb.</p><p>(4) <italic><tp:taxon-name><tp:taxon-name-part taxon-name-part-type="genus" reg="Scorzonera">Scorzonera</tp:taxon-name-part> <tp:taxon-name-part taxon-name-part-type="species" reg="grossheimii">grossheimii</tp:taxon-name-part></tp:taxon-name></italic> Lipsch. &amp; Vassilcz.</p><p>(5) <italic><tp:taxon-name><tp:taxon-name-part taxon-name-part-type="genus" reg="Scorzonera">Scorzonera</tp:taxon-name-part> <tp:taxon-name-part taxon-name-part-type="species" reg="hieraciifolia">hieraciifolia</tp:taxon-name-part></tp:taxon-name></italic> Hayek</p><p>(6) <italic><tp:taxon-name><tp:taxon-name-part taxon-name-part-type="genus" reg="Scorzonera">Scorzonera</tp:taxon-name-part> <tp:taxon-name-part taxon-name-part-type="species" reg="kandavanica">kandavanica</tp:taxon-name-part></tp:taxon-name></italic> Rech.f.</p><p>(7) <italic><tp:taxon-name><tp:taxon-name-part taxon-name-part-type="genus" reg="Scorzonera">Scorzonera</tp:taxon-name-part> <tp:taxon-name-part taxon-name-part-type="species" reg="kirpicznikovii">kirpicznikovii</tp:taxon-name-part></tp:taxon-name></italic> Lipsch.</p><p>(8) <italic><tp:taxon-name><tp:taxon-name-part taxon-name-part-type="genus" reg="Scorzonera">Scorzonera</tp:taxon-name-part> <tp:taxon-name-part taxon-name-part-type="species" reg="lachnostegia">lachnostegia</tp:taxon-name-part></tp:taxon-name></italic> (Woronow) Lipsch.</p><p>(9) <italic><tp:taxon-name><tp:taxon-name-part taxon-name-part-type="genus" reg="Scorzonera">Scorzonera</tp:taxon-name-part> <tp:taxon-name-part taxon-name-part-type="species" reg="laciniata">laciniata</tp:taxon-name-part></tp:taxon-name></italic> L.</p><p>(10) <italic><tp:taxon-name><tp:taxon-name-part taxon-name-part-type="genus" reg="Scorzonera">Scorzonera</tp:taxon-name-part> <tp:taxon-name-part taxon-name-part-type="species" reg="luristanica">luristanica</tp:taxon-name-part></tp:taxon-name></italic> Rech.f.</p><p>(11) <italic><tp:taxon-name><tp:taxon-name-part taxon-name-part-type="genus" reg="Scorzonera">Scorzonera</tp:taxon-name-part> <tp:taxon-name-part taxon-name-part-type="species" reg="meshhedensis">meshhedensis</tp:taxon-name-part></tp:taxon-name></italic> (Rech.f.) Rech.f.</p><p>(12) <italic><tp:taxon-name><tp:taxon-name-part taxon-name-part-type="genus" reg="Scorzonera">Scorzonera</tp:taxon-name-part> <tp:taxon-name-part taxon-name-part-type="species" reg="meyeri">meyeri</tp:taxon-name-part></tp:taxon-name></italic> (K.Koch) Lipsch. (Fig. <xref ref-type="fig" rid="F16">16F</xref>)</p><p>(13) <italic><tp:taxon-name><tp:taxon-name-part taxon-name-part-type="genus" reg="Scorzonera">Scorzonera</tp:taxon-name-part> <tp:taxon-name-part taxon-name-part-type="species" reg="persepolitana">persepolitana</tp:taxon-name-part></tp:taxon-name></italic> Boiss.</p><p>(14) <italic><tp:taxon-name><tp:taxon-name-part taxon-name-part-type="genus" reg="Scorzonera">Scorzonera</tp:taxon-name-part> <tp:taxon-name-part taxon-name-part-type="species" reg="radicosa">radicosa</tp:taxon-name-part></tp:taxon-name></italic> Boiss.</p><p>(15) <italic><tp:taxon-name><tp:taxon-name-part taxon-name-part-type="genus" reg="Scorzonera">Scorzonera</tp:taxon-name-part> <tp:taxon-name-part taxon-name-part-type="species" reg="schischkinii">schischkinii</tp:taxon-name-part></tp:taxon-name></italic> Lipsch. &amp; Vassilcz.</p><p>(16) <italic><tp:taxon-name><tp:taxon-name-part taxon-name-part-type="genus" reg="Scorzonera">Scorzonera</tp:taxon-name-part> <tp:taxon-name-part taxon-name-part-type="species" reg="songorica">songorica</tp:taxon-name-part></tp:taxon-name></italic> (Kar. &amp; Kir.) Lipsch. &amp; Vassilcz.</p></tp:treatment-sec><tp:treatment-sec sec-type="distribution" id="SECID0EFUCO"><title>Distribution area.</title><p><bold>Africa</bold>: DZ; EG; ES (Canary Islands); LY; MA; TN. <bold>Asia-Temperate</bold>: AF; AM; AZ; CN; CY; GE; GR; IL; IQ; IR; JO; KG; KZ; LB; RU (Asiatic part); SY; TJ; TR; TM; UZ. <bold>Asia-Tropical</bold>: IN; PK. <bold>Europe</bold>: all countries.</p><p><italic><tp:taxon-name><tp:taxon-name-part taxon-name-part-type="genus" reg="Scorzonera">Scorzonera</tp:taxon-name-part> <tp:taxon-name-part taxon-name-part-type="species" reg="laciniata">laciniata</tp:taxon-name-part></tp:taxon-name></italic> is introduced in <bold>Australasia</bold> (AU); <bold>North America</bold> (US); <bold>South America</bold> (AR).</p><p>The following species may also belong to the <italic><tp:taxon-name><tp:taxon-name-part taxon-name-part-type="genus" reg="Podospermum">Podospermum</tp:taxon-name-part></tp:taxon-name></italic> clade based on their morphological characters: <italic><tp:taxon-name><tp:taxon-name-part taxon-name-part-type="genus" reg="Scorzonera">Scorzonera</tp:taxon-name-part> <tp:taxon-name-part taxon-name-part-type="species" reg="grigoraschvilii">grigoraschvilii</tp:taxon-name-part></tp:taxon-name></italic> (Sosn.) Lipsch., <italic><tp:taxon-name><tp:taxon-name-part taxon-name-part-type="genus" reg="Scorzonera">S.</tp:taxon-name-part> <tp:taxon-name-part taxon-name-part-type="species" reg="idae">idae</tp:taxon-name-part></tp:taxon-name></italic> (Sosn.) Lipsch., <italic><tp:taxon-name><tp:taxon-name-part taxon-name-part-type="genus" reg="Scorzonera">S.</tp:taxon-name-part> <tp:taxon-name-part taxon-name-part-type="species" reg="lipschitzii">lipschitzii</tp:taxon-name-part></tp:taxon-name></italic> (Kuth.) Czerep.</p></tp:treatment-sec><tp:treatment-sec><!--Section generated to contain objects referenced in tp:taxon-treatment.--><fig id="F16" position="float" orientation="portrait"><object-id xmlns:xlink="http://www.w3.org/1999/xlink" content-type="doi" xlink:type="simple">10.3897/phytokeys.137.46544.figure16</object-id><object-id xmlns:xlink="http://www.w3.org/1999/xlink" content-type="arpha" xlink:type="simple">076122DC-9860-5AA1-A0DE-01355BF29A43</object-id><label>Figure 16.</label><caption><p>Images of living plants. <bold>A, B</bold><italic><tp:taxon-name><tp:taxon-name-part taxon-name-part-type="genus" reg="Ramaliella">Ramaliella</tp:taxon-name-part> <tp:taxon-name-part taxon-name-part-type="species" reg="tortuosissima">tortuosissima</tp:taxon-name-part></tp:taxon-name></italic><bold>A</bold> general view <bold>B</bold> close up view of the capitula (Jordan, Nakeb, 1250 m alt., 8 May 2019). Photograph by O. Fragman-Sapir <bold>C</bold><italic><tp:taxon-name><tp:taxon-name-part taxon-name-part-type="genus" reg="Pseudopodospermum">Pseudopodospermum</tp:taxon-name-part> <tp:taxon-name-part taxon-name-part-type="species" reg="papposum">papposum</tp:taxon-name-part></tp:taxon-name></italic> (Jordan, Nakeb, 8 May 2019). Photograph by O. Fragman-Sapir <bold>D</bold><italic><tp:taxon-name><tp:taxon-name-part taxon-name-part-type="genus" reg="Takhtajaniantha">Takhtajaniantha</tp:taxon-name-part> <tp:taxon-name-part taxon-name-part-type="species" reg="austriaca">austriaca</tp:taxon-name-part></tp:taxon-name></italic> (Italy, South Tyrol, Schlanders, 6 May 2010). Photograph by R. Hand <bold>E</bold><italic><tp:taxon-name><tp:taxon-name-part taxon-name-part-type="genus" reg="Scorzonera">Scorzonera</tp:taxon-name-part> <tp:taxon-name-part taxon-name-part-type="species" reg="humilis">humilis</tp:taxon-name-part></tp:taxon-name></italic> (Germany, Ammersee, 15 May 2009). Photograph by C. Niederbichler <bold>F</bold><italic><tp:taxon-name><tp:taxon-name-part taxon-name-part-type="genus" reg="Scorzonera">Scorzonera</tp:taxon-name-part> <tp:taxon-name-part taxon-name-part-type="species" reg="meyeri">meyeri</tp:taxon-name-part></tp:taxon-name></italic> (Russia, Karachaevo-Cherkessiya, Teberda, 14 July 2005). Photograph by A.S. Zernov.</p></caption><graphic xmlns:xlink="http://www.w3.org/1999/xlink" xlink:href="phytokeys-137-001-g016.jpg" position="float" orientation="portrait" xlink:type="simple" id="oo_370364.jpg"><uri content-type="original_file" xlink:type="simple">https://binary.pensoft.net/fig/370364</uri></graphic></fig></tp:treatment-sec><ref-list><ref id="B79"><mixed-citation xmlns:xlink="http://www.w3.org/1999/xlink" xlink:type="simple"><person-group><name name-style="western"><surname>Pinar</surname><given-names>NM</given-names></name><name name-style="western"><surname>Coşkunçelebı</surname><given-names>K</given-names></name><name name-style="western"><surname>Şimsek</surname><given-names>D</given-names></name><name name-style="western"><surname>Okur</surname><given-names>S</given-names></name><name name-style="western"><surname>Makbul</surname><given-names>S</given-names></name><name name-style="western"><surname>Acar</surname><given-names>A</given-names></name></person-group> (<year>2016</year>) <article-title>Pollen morphology of <italic><tp:taxon-name><tp:taxon-name-part taxon-name-part-type="genus">Scorzonera</tp:taxon-name-part></tp:taxon-name></italic> (<tp:taxon-name><tp:taxon-name-part taxon-name-part-type="genus">Asteraceae</tp:taxon-name-part></tp:taxon-name>) in Turkey.</article-title><source>Phytotaxa</source><volume>252</volume>(<issue>4</issue>): <fpage>233</fpage>–<lpage>262</lpage>. <ext-link xlink:type="simple" ext-link-type="doi" xlink:href="10.11646/phytotaxa.252.4.1">https://doi.org/10.11646/phytotaxa.252.4.1</ext-link></mixed-citation></ref><ref id="B9"><mixed-citation xmlns:xlink="http://www.w3.org/1999/xlink" xlink:type="simple"><person-group><name name-style="western"><surname>Blackmore</surname><given-names>S</given-names></name></person-group> (<year>1982</year>) <article-title>Palynology of subtribe <tp:taxon-name><tp:taxon-name-part taxon-name-part-type="genus">Scorzonerinae</tp:taxon-name-part></tp:taxon-name> (<tp:taxon-name><tp:taxon-name-part taxon-name-part-type="family">Compositae</tp:taxon-name-part></tp:taxon-name>. <tp:taxon-name><tp:taxon-name-part taxon-name-part-type="genus">Lactuceae</tp:taxon-name-part></tp:taxon-name>) and its taxonomic significance.</article-title><source>Grana</source><volume>21</volume>(<issue>3</issue>): <fpage>149</fpage>–<lpage>160</lpage>. <ext-link xlink:type="simple" ext-link-type="doi" xlink:href="10.1080/00173138209427691">https://doi.org/10.1080/00173138209427691</ext-link></mixed-citation></ref></ref-list></tp:taxon-treatment>
