# Supplementary material for: Scorzonera sensu lato (Asteraceae, Cichorieae) – taxonomic reassessment in the light of new molecular phylogenetic and carpological analyses
Source: PhytoKeys. 2020 Jan 8;137:1–85. doi: 10.3897/phytokeys.137.46544 (PMC6962254; doi:10.3897/phytokeys.137.46544)
Supplement: XML Treatment for Scorzonera albicaulis [file phytokeys.137.46544-treatment15.xml]

<!DOCTYPE tp:taxon-treatment
  PUBLIC "-//TaxonX//DTD Taxonomic Treatment Publishing DTD v0 20100105//EN" "tax-treatment-NSO.dtd">
<tp:taxon-treatment xmlns:tp="http://www.plazi.org/taxpub"><tp:treatment-meta><kwd-group><label>Taxon classification</label><kwd><named-content xmlns:xlink="http://www.w3.org/1999/xlink" content-type="kingdom">Plantae</named-content></kwd><kwd><named-content xmlns:xlink="http://www.w3.org/1999/xlink" content-type="order">Asterales</named-content></kwd><kwd><named-content xmlns:xlink="http://www.w3.org/1999/xlink" content-type="family">Asteraceae</named-content></kwd></kwd-group><mixed-citation publication-type="journal"><person-group><name><surname>Zaika</surname><given-names>Maxim A.</given-names></name><name><surname>Kilian</surname><given-names>Norbert</given-names></name><name><surname>Jones</surname><given-names>Katy</given-names></name><name><surname>Krinitsina</surname><given-names>Anastasiya A.</given-names></name><name><surname>Nilova</surname><given-names>Maya V.</given-names></name><name><surname>Speranskaya</surname><given-names>Anna S.</given-names></name><name><surname>Sukhorukov</surname><given-names>Alexander P.</given-names></name></person-group><article-title><italic><tp:taxon-name><tp:taxon-name-part taxon-name-part-type="genus" reg="Scorzonera">Scorzonera</tp:taxon-name-part></tp:taxon-name></italic> sensu lato (<tp:taxon-name><tp:taxon-name-part taxon-name-part-type="genus" reg="Asteraceae">Asteraceae</tp:taxon-name-part></tp:taxon-name>, <tp:taxon-name><tp:taxon-name-part taxon-name-part-type="tribe">Cichorieae</tp:taxon-name-part></tp:taxon-name>) – taxonomic reassessment in the light of new molecular phylogenetic and carpological analyses</article-title><source>PhytoKeys</source><day>08</day><month>1</month><year>2020</year><volume>137</volume><fpage>1</fpage><lpage>85</lpage><pub-id pub-id-type="doi">10.3897/phytokeys.137.46544</pub-id></mixed-citation></tp:treatment-meta><tp:nomenclature><tp:taxon-name><object-id xmlns:xlink="http://www.w3.org/1999/xlink" content-type="arpha" xlink:type="simple">850D3E8E-61F8-5682-AD30-BA07D25B7EBE</object-id>
              <tp:taxon-name-part taxon-name-part-type="genus" reg="Scorzonera">Scorzonera</tp:taxon-name-part>
              <tp:taxon-name-part taxon-name-part-type="species" reg="albicaulis">albicaulis</tp:taxon-name-part>
            </tp:taxon-name><tp:taxon-authority>clade</tp:taxon-authority><tp:nomenclature-citation-list><tp:nomenclature-citation><tp:taxon-name>
                  <tp:taxon-name-part taxon-name-part-type="genus" reg="Achyroseris"/>
                </tp:taxon-name><comment>= <tp:taxon-name><tp:taxon-name-part taxon-name-part-type="genus" reg="Achyroseris">Achyroseris</tp:taxon-name-part></tp:taxon-name> Sch.Bip., Nov. Actorum Acad. Caes. Leop.-Carol. Nat. Cur. 21: 165. 1845. Type: <tp:taxon-name><tp:taxon-name-part taxon-name-part-type="genus" reg="Achyroseris">Achyroseris</tp:taxon-name-part> <tp:taxon-name-part taxon-name-part-type="species" reg="macrosperma">macrosperma</tp:taxon-name-part></tp:taxon-name> (Turcz. ex DC.) Sch.Bip. (= <tp:taxon-name><tp:taxon-name-part taxon-name-part-type="genus" reg="Scorzonera">S.</tp:taxon-name-part> <tp:taxon-name-part taxon-name-part-type="species" reg="albicaulis">albicaulis</tp:taxon-name-part></tp:taxon-name> Bunge). Note: <xref ref-type="bibr" rid="B86">Schultz (1845)</xref> based his segregation of <tp:taxon-name><tp:taxon-name-part taxon-name-part-type="genus" reg="Achyroseris">Achyroseris</tp:taxon-name-part></tp:taxon-name> from <tp:taxon-name><tp:taxon-name-part taxon-name-part-type="genus" reg="Scorzonera">Scorzonera</tp:taxon-name-part></tp:taxon-name> on the “paleate receptacle” in <tp:taxon-name><tp:taxon-name-part taxon-name-part-type="genus" reg="Achyroseris">A.</tp:taxon-name-part> <tp:taxon-name-part taxon-name-part-type="species" reg="macrosperma">macrosperma</tp:taxon-name-part></tp:taxon-name>. This is, however, clearly erroneous, because a paleate (bracteate) receptacle is not present in any member of the <tp:taxon-name><tp:taxon-name-part taxon-name-part-type="genus" reg="Scorzonerinae">Scorzonerinae</tp:taxon-name-part></tp:taxon-name>; at most, the receptacle can be slightly hairy in some members of the phylogenetically distant <tp:taxon-name><tp:taxon-name-part taxon-name-part-type="genus" reg="Gelasia">Gelasia</tp:taxon-name-part></tp:taxon-name>. </comment></tp:nomenclature-citation><tp:nomenclature-citation><tp:taxon-name>
                  <tp:taxon-name-part taxon-name-part-type="genus" reg="Scorzonera"/>
                  <tp:taxon-name-part taxon-name-part-type="section" reg="Piptopogon"/>
                </tp:taxon-name><comment>= <tp:taxon-name><tp:taxon-name-part taxon-name-part-type="genus" reg="Scorzonera">Scorzonera</tp:taxon-name-part> <tp:taxon-name-part taxon-name-part-type="infraspecific-rank">sect.</tp:taxon-name-part> <tp:taxon-name-part taxon-name-part-type="section" reg="Piptopogon">Piptopogon</tp:taxon-name-part></tp:taxon-name> C.A.Mey., Bull. Soc. Imp. Naturalistes Moscou 21(3): 97. 1848. </comment></tp:nomenclature-citation><tp:nomenclature-citation><tp:taxon-name>
                  <tp:taxon-name-part taxon-name-part-type="genus" reg="Scorzonera"/>
                  <tp:taxon-name-part taxon-name-part-type="subgenus" reg="Piptopogon"/>
                </tp:taxon-name><comment>≡ <tp:taxon-name><tp:taxon-name-part taxon-name-part-type="genus" reg="Scorzonera">Scorzonera</tp:taxon-name-part> <tp:taxon-name-part taxon-name-part-type="infraspecific-rank">subg.</tp:taxon-name-part> <tp:taxon-name-part taxon-name-part-type="subgenus" reg="Piptopogon">Piptopogon</tp:taxon-name-part></tp:taxon-name> (C.A.Mey.) C.Díaz &amp; Blanca, Anales Jard. Bot. Madrid 43: 330. 1987. Type: <tp:taxon-name><tp:taxon-name-part taxon-name-part-type="genus" reg="Scorzonera">Scorzonera</tp:taxon-name-part> <tp:taxon-name-part taxon-name-part-type="species" reg="macrosperma">macrosperma</tp:taxon-name-part></tp:taxon-name> Turcz. ex DC. (= <tp:taxon-name><tp:taxon-name-part taxon-name-part-type="genus" reg="Scorzonera">S.</tp:taxon-name-part> <tp:taxon-name-part taxon-name-part-type="species" reg="albicaulis">albicaulis</tp:taxon-name-part></tp:taxon-name> Bunge) </comment></tp:nomenclature-citation><tp:nomenclature-citation><tp:taxon-name>
                  <tp:taxon-name-part taxon-name-part-type="genus" reg="Scorzonera"/>
                  <tp:taxon-name-part taxon-name-part-type="section" reg="Turkestanicae"/>
                </tp:taxon-name><comment>= <tp:taxon-name><tp:taxon-name-part taxon-name-part-type="genus" reg="Scorzonera">Scorzonera</tp:taxon-name-part> <tp:taxon-name-part taxon-name-part-type="infraspecific-rank">sect.</tp:taxon-name-part> <tp:taxon-name-part taxon-name-part-type="section" reg="Turkestanicae">Turkestanicae</tp:taxon-name-part></tp:taxon-name> Lipsch. in Bobrov &amp; Tzvelev, Fl. URSS 29: 720. 1964. Type: <tp:taxon-name><tp:taxon-name-part taxon-name-part-type="genus" reg="Scorzonera">Scorzonera</tp:taxon-name-part> <tp:taxon-name-part taxon-name-part-type="species" reg="turkestanica">turkestanica</tp:taxon-name-part></tp:taxon-name> Franch. </comment></tp:nomenclature-citation></tp:nomenclature-citation-list></tp:nomenclature><tp:treatment-sec sec-type="Diagnostic features" id="SECID0EN4CO"><title>Diagnostic features.</title><p>Perennial herbs and subshrubs; pollen with 24 lacunae; achenes beaked; pappus dirty yellow, caducous.</p></tp:treatment-sec><tp:treatment-sec sec-type="description" id="SECID0ES4CO"><title>Description.</title><p><bold><italic>Habit, life form, subterranean parts:</italic></bold> perennial herbs and subshrubs with a taproot and often with caudex.</p><p><bold><italic>Leaves:</italic></bold> rosulate and cauline, numerous, usually sessile (rosulate leaves petiolate in <italic><tp:taxon-name><tp:taxon-name-part taxon-name-part-type="genus" reg="Scorzonera">S.</tp:taxon-name-part> <tp:taxon-name-part taxon-name-part-type="species" reg="franchetii">franchetii</tp:taxon-name-part></tp:taxon-name></italic>), semi-amplexicaule, linear to narrowly oblong, more often lanceolate, entire or crisp, glabrous or slightly pubescent.</p><p><bold><italic>Stem, synflorescence:</italic></bold> stem solitary or several, usually leafy but bracteate in <italic><tp:taxon-name><tp:taxon-name-part taxon-name-part-type="genus" reg="Scorzonera">S.</tp:taxon-name-part> <tp:taxon-name-part taxon-name-part-type="species" reg="acanthoclada">acanthoclada</tp:taxon-name-part></tp:taxon-name></italic> and <italic><tp:taxon-name><tp:taxon-name-part taxon-name-part-type="genus" reg="Scorzonera">S.</tp:taxon-name-part> <tp:taxon-name-part taxon-name-part-type="species" reg="racemosa">racemosa</tp:taxon-name-part></tp:taxon-name></italic>, capitula terminal and solitary or numerous, in spiciform or corymbiform synflorescence.</p><p><bold><italic>Pollen:</italic></bold> echinolophate, tricolporate and each colpus divided into 2 lacunae; with 24 (6 abporal, 6 equatorial, 6 interporal, 6 polar) lacunae (<xref ref-type="bibr" rid="B80">Poddubnaya-Arnoldi et al. 1934</xref>; <xref ref-type="bibr" rid="B75">Nazarova 1997</xref>).</p><p><bold><italic>Capitula:</italic></bold> pubescent and often glabrescent, phyllaries in several series, outer phyllaries 1/2–1/3 as long as inner ones, triangular-ovate, the inner phyllaries triangular to lanceolate, receptacle glabrous, capitula with 4–12 florets, yellow, pink or orange (<italic><tp:taxon-name><tp:taxon-name-part taxon-name-part-type="genus" reg="Scorzonera">S.</tp:taxon-name-part> <tp:taxon-name-part taxon-name-part-type="species" reg="transiliensis">transiliensis</tp:taxon-name-part></tp:taxon-name></italic>), 1.5–2 times exceeding the involucre.</p><p><bold><italic>Achenes:</italic></bold> 7–45 mm, straight, without carpopodium, with more or less expressed beak, 10- or rarely 5-ribbed, papillate; achene wall with parenchyma well-expressed and represented by collenchyma-like cells, then present only as subepidermal continuous layers or sometimes parenchyma absent or discontinuous in the rib areas, insular in principal ribs below sclerenchyma and in secondary ribs above sclerenchyma or absent, air cavities absent, sclerenchyma present as layers with a gap in the principal ribs or continuous sclerenchymatous layers, its fibres orientated parallel to the fruit axis, tannins absent.</p><p><bold><italic>Pappus:</italic></bold> 6–28 mm, yellowish, bristles plumose below and scabrid in upper part.</p></tp:treatment-sec><tp:treatment-sec sec-type="Chromosome number" id="SECID0E2ADO"><title>Chromosome number.</title><p>x = 7, diploids.</p></tp:treatment-sec><tp:treatment-sec sec-type="Species" id="SECID0EABDO"><title>Species.</title><p>(1) <italic><tp:taxon-name><tp:taxon-name-part taxon-name-part-type="genus" reg="Scorzonera">Scorzonera</tp:taxon-name-part> <tp:taxon-name-part taxon-name-part-type="species" reg="acanthoclada">acanthoclada</tp:taxon-name-part></tp:taxon-name></italic> Franch.</p><p>(2) <italic><tp:taxon-name><tp:taxon-name-part taxon-name-part-type="genus" reg="Scorzonera">Scorzonera</tp:taxon-name-part> <tp:taxon-name-part taxon-name-part-type="species" reg="albicaulis">albicaulis</tp:taxon-name-part></tp:taxon-name></italic> Bunge</p><p>(3) <italic><tp:taxon-name><tp:taxon-name-part taxon-name-part-type="genus" reg="Scorzonera">Scorzonera</tp:taxon-name-part> <tp:taxon-name-part taxon-name-part-type="species" reg="baldschuanica">baldschuanica</tp:taxon-name-part></tp:taxon-name></italic> Lipsch.</p><p>(4) <italic><tp:taxon-name><tp:taxon-name-part taxon-name-part-type="genus" reg="Scorzonera">Scorzonera</tp:taxon-name-part> <tp:taxon-name-part taxon-name-part-type="species" reg="bracteosa">bracteosa</tp:taxon-name-part></tp:taxon-name></italic> C.Winkl.</p><p>(5) <italic><tp:taxon-name><tp:taxon-name-part taxon-name-part-type="genus" reg="Scorzonera">Scorzonera</tp:taxon-name-part> <tp:taxon-name-part taxon-name-part-type="species" reg="crassicaulis">crassicaulis</tp:taxon-name-part></tp:taxon-name></italic> Rech.f.</p><p>(6) <italic><tp:taxon-name><tp:taxon-name-part taxon-name-part-type="genus" reg="Scorzonera">Scorzonera</tp:taxon-name-part> <tp:taxon-name-part taxon-name-part-type="species" reg="franchetii">franchetii</tp:taxon-name-part></tp:taxon-name></italic> Lipsch.</p><p>(7) <italic><tp:taxon-name><tp:taxon-name-part taxon-name-part-type="genus" reg="Scorzonera">Scorzonera</tp:taxon-name-part> <tp:taxon-name-part taxon-name-part-type="species" reg="graminifolia">graminifolia</tp:taxon-name-part></tp:taxon-name></italic> L.</p><p>(8) <italic><tp:taxon-name><tp:taxon-name-part taxon-name-part-type="genus" reg="Scorzonera">Scorzonera</tp:taxon-name-part> <tp:taxon-name-part taxon-name-part-type="species" reg="petrovii">petrovii</tp:taxon-name-part></tp:taxon-name></italic> Lipsch.</p><p>(9) <italic><tp:taxon-name><tp:taxon-name-part taxon-name-part-type="genus" reg="Scorzonera">Scorzonera</tp:taxon-name-part> <tp:taxon-name-part taxon-name-part-type="species" reg="racemosa">racemosa</tp:taxon-name-part></tp:taxon-name></italic> Franch.</p><p>(10) <italic><tp:taxon-name><tp:taxon-name-part taxon-name-part-type="genus" reg="Scorzonera">Scorzonera</tp:taxon-name-part> <tp:taxon-name-part taxon-name-part-type="species" reg="tragopogonoides">tragopogonoides</tp:taxon-name-part></tp:taxon-name></italic> Regel &amp; Schmalh.</p><p>(11) <italic><tp:taxon-name><tp:taxon-name-part taxon-name-part-type="genus" reg="Scorzonera">Scorzonera</tp:taxon-name-part> <tp:taxon-name-part taxon-name-part-type="species" reg="transiliensis">transiliensis</tp:taxon-name-part></tp:taxon-name></italic> Popov</p><p>(12) <italic><tp:taxon-name><tp:taxon-name-part taxon-name-part-type="genus" reg="Scorzonera">Scorzonera</tp:taxon-name-part> <tp:taxon-name-part taxon-name-part-type="species" reg="turkestanica">turkestanica</tp:taxon-name-part></tp:taxon-name></italic> Franch.</p><p>(13) <italic><tp:taxon-name><tp:taxon-name-part taxon-name-part-type="genus" reg="Scorzonera">Scorzonera</tp:taxon-name-part> <tp:taxon-name-part taxon-name-part-type="species" reg="virgata">virgata</tp:taxon-name-part></tp:taxon-name></italic> DC.</p></tp:treatment-sec><tp:treatment-sec sec-type="distribution" id="SECID0ENGDO"><title>Distribution area.</title><p><bold>Africa</bold>: MA. <bold>Asia-Temperate</bold>: AF; RU (Asian part); CN; IR; KG; KP; KR; KZ; MN; TM; TJ; UZ. <bold>Asia-Tropical</bold>: IN; PK. <bold>Europe</bold>: ES; PT.</p><p><italic><tp:taxon-name><tp:taxon-name-part taxon-name-part-type="genus" reg="Scorzonera">Scorzonera</tp:taxon-name-part> <tp:taxon-name-part taxon-name-part-type="species" reg="alaica">alaica</tp:taxon-name-part></tp:taxon-name></italic> Lipsch. may also belong to this clade based on morphological features.</p></tp:treatment-sec><ref-list><ref id="B86"><mixed-citation xmlns:xlink="http://www.w3.org/1999/xlink" xlink:type="simple"><person-group><name name-style="western"><surname>Schultz</surname><given-names>KH [Bipontius]</given-names></name></person-group> (<year>1845</year>) <article-title><tp:taxon-name><tp:taxon-name-part taxon-name-part-type="subtribe">Hypochoerideae</tp:taxon-name-part></tp:taxon-name>.</article-title><source>Novorum Actorum Academiae Caesareae <tp:taxon-name><tp:taxon-name-part taxon-name-part-type="subtribe">Leopoldinae</tp:taxon-name-part></tp:taxon-name>-<tp:taxon-name><tp:taxon-name-part taxon-name-part-type="subfamily">Carolinae</tp:taxon-name-part></tp:taxon-name> Naturae Curiosorum</source><volume>21</volume>(<issue>1</issue>): <fpage>85</fpage>–<lpage>172</lpage>.</mixed-citation></ref><ref id="B80"><mixed-citation xmlns:xlink="http://www.w3.org/1999/xlink" xlink:type="simple"><person-group><name name-style="western"><surname>Poddubnaya-Arnoldi</surname><given-names>VA</given-names></name><name name-style="western"><surname>Steshina</surname><given-names>N</given-names></name><name name-style="western"><surname>Sosnovets</surname><given-names>A</given-names></name></person-group> (<year>1934</year>) <article-title>Razvitiye i zhiznesposobnost’ pyltsy <italic><tp:taxon-name><tp:taxon-name-part taxon-name-part-type="genus">Scorzonera</tp:taxon-name-part> <tp:taxon-name-part taxon-name-part-type="species">tau-saghyz</tp:taxon-name-part></tp:taxon-name></italic> Lipsch et Bosse.</article-title><source>Botanicheskii Zhurnal</source><volume>19</volume>: <fpage>338</fpage>–<lpage>366</lpage>. [The biology of flowering and reproduction of the <italic><tp:taxon-name><tp:taxon-name-part taxon-name-part-type="genus">Scorzonera</tp:taxon-name-part> <tp:taxon-name-part taxon-name-part-type="species">tau-saghyz</tp:taxon-name-part></tp:taxon-name></italic> Lipsch. et Bosse] [in Russian]</mixed-citation></ref><ref id="B75"><mixed-citation xmlns:xlink="http://www.w3.org/1999/xlink" xlink:type="simple"><person-group><name name-style="western"><surname>Nazarova</surname><given-names>EA</given-names></name></person-group> (<year>1997</year>) <article-title>Karyosystematic investigation of the genus <italic><tp:taxon-name><tp:taxon-name-part taxon-name-part-type="genus">Scorzonera</tp:taxon-name-part></tp:taxon-name></italic> L. s.l. (<italic><tp:taxon-name><tp:taxon-name-part taxon-name-part-type="genus">Lactuceae</tp:taxon-name-part></tp:taxon-name></italic>, <italic><tp:taxon-name><tp:taxon-name-part taxon-name-part-type="genus">Asteraceae</tp:taxon-name-part></tp:taxon-name></italic>).</article-title><source>Caryologia</source><volume>50</volume>(<issue>3–4</issue>): <fpage>250</fpage>–<lpage>261</lpage>. <ext-link xlink:type="simple" ext-link-type="doi" xlink:href="10.1080/00087114.1997.10797399">https://doi.org/10.1080/00087114.1997.10797399</ext-link></mixed-citation></ref></ref-list></tp:taxon-treatment>
